# Supplementary material for: Characterization and Metabolic Diversity of Flavonoids in Citrus Species
Source: Sci Rep. 2017 Sep 5;7:10549. doi: 10.1038/s41598-017-10970-2 (PMC5585201; doi:10.1038/s41598-017-10970-2)
Supplement: Supplementary file 2 — Supplementary Table S1 [file 41598_2017_10970_MOESM2_ESM.xls]

## Sheet: Supplementary Table S1
Supplementary Table 1. The information of citrus variety used in this study
ID	Name	Original producing area	Variety Group
CM001	Star Ruby	Chongqing	grapefruit
CM002	Cocktail	Chongqing	grapefruit
CM003	Oroblanco	Chongqing	grapefruit
CM004	RioRed	Chongqing	grapefruit
CM005	Red Marsh	Wuhan	grapefruit
CM006	Flame	Wuhan	grapefruit
CM007	Cocktail	Wuhan	grapefruit
CM008	Star Ruby	Wuhan	grapefruit
CM009	Oroblanco	Wuhan	grapefruit
CM010	Red Marsh	Chongqing	grapefruit
CM011	Gaopuyou	Chongqing	pummelo
CM012	Zuoshiyou	Chongqing	pummelo
CM013	Anyou	Chongqing	pummelo
CM014	Zaoshuyou	Chongqing	pummelo
CM015	Ni 800	Chongqing	pummelo
CM016	Jiangxizaoyou	Chongqing	pummelo
CM017	Jinshayou	Chongqing	pummelo
CM018	Mengnengzao	Chongqing	pummelo
CM019	Yongjiazaoxiangyou	Chongqing	pummelo
CM020	Qiyou	Chongqing	pummelo
CM021	Wendanyou	Chongqing	pummelo
CM022	Suisyo buntan	Chongqing	pummelo
CM023	Tuyou	Zhejiang	pummelo
CM024	Tuhongyou	Zhejiang	pummelo
CM025	Feicuiyou	Zhejiang	pummelo
CM026	No.1 pummelo	Zhejiang	pummelo
CM027	Lixiangyou	Zhejiang	pummelo
CM028	Chujingwendan	Zhejiang	pummelo
CM029	Acidless Pummelo	Wuhan	pummelo
CM030	Kao Pan pummelo	Wuhan	pummelo
CM031	Chandler Pummelo	Wuhan	pummelo
CM032	Huanonghongyou	Wuhan	pummelo
CM033	Guanximiyou	Chongqing	pummelo
CM034	Hamlin	Chongqing	sweet orange
CM035	Itabori	Wuhan	sweet orange
CM036	Earlygold	Wuhan	sweet orange
CM037	Anliu	Wuhan	sweet orange
CM038	Jiangxieryuehong	Wuhan	sweet orange
CM039	Hamlin	Wuhan	sweet orange
CM040	Bud blood	Wuhan	sweet orange
CM041	Tongshui 72-1	Wuhan	sweet orange
CM042	Jincheng	Wuhan	sweet orange
CM043	Paper rind 4X	Wuhan	sweet orange
CM044	Meishanwuhe	Wuhan	sweet orange
CM045	Eureka	Wuhan	lemon
CM046	Yunning No.1 lemon	Yunnan	lemon
CM047	Eureka	Sichuan	lemon
CM048	Bendizao tangerine	Chongqing	mandarin
CM049	Clementine	Chongqing	mandarin
CM050	Yongshun tangerine	Chongqing	mandarin
CM051	Jinguangju tangerine	Chongqing	mandarin
CM052	Kishu Mikan tangerine	Chongqing	mandarin
CM053	Phuong orange	Chongqing	mandarin
CM054	Mihime mandarin	Chongqing	mandarin
CM055	Setoka	Chongqing	mandarin
CM056	Xiangci No.43 Ponkan mandarin	Chongqing	mandarin
CM057	Saga mandarin	Chongqing	mandarin
CM058	Huagan No.2 Ponkan mandarin	Wuhan	mandarin
CM059	Oota Ponkan mandarin	Wuhan	mandarin
CM060	E-gan No.1 Ponkan mandarin	Wuhan	mandarin
CM061	Jiangxiwuhe Ponkan mandarin	Wuhan	mandarin
CM062	Congyi wild mandarin	Jiangxi	mandarin
