# Supplementary material for: Characterization and Metabolic Diversity of Flavonoids in Citrus Species
Source: Sci Rep. 2017 Sep 5;7:10549. doi: 10.1038/s41598-017-10970-2 (PMC5585201; doi:10.1038/s41598-017-10970-2)
Supplement: Supplementary file 3 — Supplementary Table S2 [file 41598_2017_10970_MOESM3_ESM.xls]

## Sheet: the PCA of A
Supplementary Table S2. Loadings (correlation coefficients between the original variables and the principal components) of the three PCs (PC1, PC2 and PC3) for various citrus species.
Mass	Retention Time	PC1	PC2	PC3
258.089	12.2677	7.36582	-1.6509	-0.010724
293.125	13.1522	7.36565	-1.68189	-0.0476257
582.231	13.0878	7.3654	-1.64773	-0.00684013
285.173	17.177	7.3627	-1.64027	0.00104353
232.146	15.9788	7.35956	-1.63462	0.00696599
453.221	12.8915	7.35517	-1.62708	0.0150436
188.047	13.865	7.3541	-1.63005	0.011892
348.12	9.43267	7.35363	-1.62636	0.0156682
802.298	20.9688	7.35357	-1.62498	0.0166955
284.102	13.8568	7.35322	-1.62398	0.0175919
996.321	12.6988	7.3532	-1.62183	0.0203623
244.11	13.8623	7.35163	-1.62249	0.0196586
394.215	20.2792	7.35098	-1.62021	0.0218385
602.211	15.9917	7.3501	-1.61949	0.0226719
820.307	20.451	7.34972	-1.61749	0.0241987
232.147	17.0888	7.349	-1.61755	0.0245608
431.267	21.611	7.34802	-1.61634	0.0258278
272.107	19.5687	7.34765	-1.61567	0.0264409
722.255	13.2173	7.34746	-1.61669	0.0256552
244.109	21.5905	7.34522	-1.61251	0.0295841
360.08	9.09733	7.34491	-1.61182	0.0305171
602.256	12.7535	7.34444	-1.61325	0.0288945
412.226	20.6892	7.34419	-1.61057	0.0315862
314.152	16.3732	7.34412	-1.61561	0.0261259
645.248	9.47067	7.34288	-1.61041	0.0316402
242.094	21.6217	7.34286	-1.60979	0.0321406
545.211	12.5217	7.34257	-1.60982	0.0320538
586.217	16.9238	7.34017	-1.60677	0.0348104
309.158	12.8242	7.33969	-1.60692	0.0351863
301.132	9.6875	7.33813	-1.60475	0.0371343
218.056	11.1587	7.33812	-1.60456	0.0370636
1169.42	10.2748	7.33802	-1.60425	0.0376989
363.205	16.376	7.33716	-1.60408	0.0379437
572.202	20.228	7.33675	-1.60304	0.038146
218.058	19.908	7.33673	-1.60429	0.0376062
297.158	12.869	7.33645	-1.6022	0.0393986
492.158	11.1595	7.33616	-1.60106	0.0407399
874.355	20.9695	7.33586	-1.60125	0.0406438
589.21	9.952	7.33558	-1.60169	0.0402879
381.141	13.167	7.33493	-1.60041	0.0412903
124.127	17.7833	7.33445	-1.6002	0.0415533
875.304	11.1197	7.33362	-1.60025	0.0413561
152.12	20.681	7.3327	-1.59807	0.0433171
188.047	13.3718	7.33258	-1.59958	0.0422717
578.263	18.5395	7.33232	-1.59927	0.0422323
542.233	10.8903	7.33198	-1.5961	0.0446653
192.042	16.7353	7.33103	-1.59646	0.04498
427.184	8.07783	7.33081	-1.59687	0.0444363
330.087	13.3773	7.33048	-1.59618	0.0449243
396.154	16.002	7.33029	-1.59658	0.0441144
668.296	20.364	7.32999	-1.59489	0.0455901
538.328	21.5832	7.32882	-1.59469	0.0463283
443.23	10.608	7.32877	-1.5946	0.0467988
874.353	21.2645	7.3283	-1.59332	0.0477423
612.214	21.3502	7.32798	-1.59269	0.0477916
188.049	18.321	7.32758	-1.59377	0.0470179
596.239	21.3503	7.32749	-1.59271	0.047426
638.187	12.8597	7.32748	-1.59338	0.0476501
413.19	3.38567	7.32736	-1.59312	0.047946
218.058	20.2372	7.3273	-1.59332	0.0479845
593.232	5.9415	7.32713	-1.59305	0.0481412
322.141	14.3543	7.32575	-1.59328	0.0479155
598.256	20.8803	7.32573	-1.59084	0.0497348
162.032	21.3485	7.32571	-1.59113	0.049903
314.152	21.3488	7.32556	-1.59064	0.0503831
708.168	12.0523	7.3251	-1.59023	0.0507655
574.257	21.352	7.32467	-1.58962	0.0512141
718.211	12.1428	7.32464	-1.59097	0.0501276
328.072	16.0015	7.3238	-1.58913	0.0513088
676.206	16.8337	7.3237	-1.58906	0.0518595
152.12	21.404	7.32348	-1.58705	0.0545759
363.197	8.81033	7.32322	-1.59036	0.0502295
332.163	20.6765	7.32315	-1.58786	0.0526712
446.205	9.8195	7.32297	-1.58889	0.0518955
347.22	7.015	7.32112	-1.58762	0.0530962
443.172	9.64133	7.32101	-1.58741	0.0531916
162.032	16.4147	7.32062	-1.58709	0.0536684
342.087	16.9243	7.32021	-1.58531	0.0549069
290.115	20.234	7.31983	-1.58604	0.0546622
591.284	21.5293	7.31975	-1.58524	0.0550346
574.255	21.6382	7.31973	-1.58491	0.0551166
134.11	16.8223	7.31897	-1.58478	0.0557181
590.213	18.019	7.31871	-1.5855	0.054536
854.266	11.042	7.31851	-1.58649	0.0532748
244.11	16.9288	7.31851	-1.58486	0.05567
407.159	9.89017	7.31843	-1.58449	0.056171
318.151	18.2008	7.31841	-1.58538	0.0555916
320.127	12.6753	7.31836	-1.58372	0.0566541
418.145	3.36617	7.31815	-1.58431	0.0561543
596.239	21.5465	7.31795	-1.58465	0.0544289
678.264	6.47733	7.31787	-1.58465	0.0558806
355.18	12.2427	7.31779	-1.58407	0.0559937
337.189	13.3745	7.31757	-1.58474	0.0560406
475.172	7.70383	7.31751	-1.58447	0.0562329
188.047	16.9628	7.31731	-1.58387	0.056541
671.25	16.8355	7.31727	-1.58321	0.0571371
122.111	18.7502	7.31694	-1.58272	0.0575981
260.104	13.6188	7.31642	-1.58274	0.0575001
590.214	17.5117	7.31623	-1.58157	0.0584064
340.072	14.1642	7.31597	-1.58208	0.058062
106.08	18.7507	7.31595	-1.58179	0.0584797
719.312	13.802	7.31591	-1.58142	0.0588501
334.119	18.0762	7.31521	-1.58056	0.0590467
277.13	13.6185	7.31455	-1.58076	0.0593512
326.113	16.9255	7.31424	-1.58058	0.0593983
630.223	18.4633	7.31414	-1.57954	0.0598079
652.203	12.0485	7.31395	-1.58084	0.059202
347.193	6.28333	7.31391	-1.5809	0.0587709
548.191	11.0528	7.31329	-1.5798	0.0602558
566.202	11.0533	7.31316	-1.57967	0.0602426
584.212	11.0533	7.31307	-1.57942	0.0605711
530.182	11.0525	7.31266	-1.57972	0.0600984
244.157	14.3152	7.31251	-1.57894	0.0610487
331.221	8.1955	7.3125	-1.57833	0.0621381
362.185	16.9267	7.31219	-1.57818	0.0616347
393.143	9.454	7.31205	-1.57941	0.0605983
331.182	18.2198	7.31198	-1.58093	0.058086
200.046	13.6187	7.31149	-1.57805	0.061711
162.031	16.8235	7.3112	-1.57787	0.0618934
312.136	18.0743	7.31103	-1.57666	0.0627105
350.149	18.3323	7.31071	-1.5772	0.0619593
304.096	14.3552	7.31057	-1.5775	0.0623066
476.149	19.8605	7.30956	-1.57596	0.0636002
130.045	11.4043	7.30953	-1.57707	0.0624492
393.141	9.832	7.3093	-1.57636	0.0633169
278.071	14.2027	7.30896	-1.5755	0.0641743
352.156	11.3378	7.30867	-1.57581	0.063775
529.237	10.916	7.30829	-1.57546	0.063831
654.246	19.8627	7.30732	-1.57385	0.0646428
174.034	17.7708	7.30729	-1.5746	0.0647842
347.194	5.9305	7.30637	-1.5746	0.0644181
106.08	17.772	7.30547	-1.57347	0.0658345
272.105	21.1203	7.30547	-1.57251	0.06602
242.14	14.3782	7.30515	-1.57284	0.0663458
278.07	15.4927	7.30469	-1.5724	0.0667758
362.173	13.2057	7.3045	-1.57138	0.0677456
622.168	11.055	7.30425	-1.57088	0.0682562
599.226	11.328	7.30381	-1.5785	0.0585087
192.042	13.2063	7.30356	-1.5709	0.068028
188.05	21.824	7.30343	-1.57062	0.0681489
395.174	13.3055	7.30273	-1.57196	0.0661918
520.209	14.6528	7.30213	-1.57084	0.068171
632.264	20.2945	7.30168	-1.56919	0.0693966
272.106	12.4145	7.30106	-1.56929	0.0694353
310.159	18.339	7.30002	-1.56832	0.0703881
750.236	11.8892	7.2995	-1.56688	0.0715094
328.168	18.3383	7.29842	-1.56724	0.0713607
753.215	7.412	7.29758	-1.56592	0.0723301
350.131	17.926	7.29716	-1.56605	0.0722118
875.285	11.6043	7.29633	-1.56532	0.0729593
709.29	7.65133	7.2947	-1.56457	0.0735235
858.261	11.6012	7.29373	-1.56441	0.0737672
218.059	14.53	7.29222	-1.56183	0.0761599
296.08	14.2023	7.29165	-1.56148	0.0761747
352.13	14.4025	7.29008	-1.56001	0.0774145
202.099	9.347	7.28953	-1.56084	0.0766043
405.2	7.51433	7.28545	-1.5571	0.0800286
386.139	10.65	7.28419	-1.55593	0.0806575
836.354	8.08883	7.28207	-1.55542	0.0812593
344.126	11.1082	7.27883	-1.55152	0.0846123
528.177	18.0623	7.27877	-1.55059	0.0850173
344.126	10.5432	7.27479	-1.54915	0.0862571
506.195	18.0402	7.27431	-1.54825	0.0874303
246.091	18.0643	7.27332	-1.54744	0.0880959
553.201	6.366	7.27284	-1.54683	0.0888537
711.244	17.6183	7.2705	-1.54552	0.0894763
692.276	6.90317	7.26971	-1.54561	0.089469
716.201	17.6263	7.26797	-1.54275	0.0922219
456.127	7.43783	7.26329	-1.54079	0.0935209
276.1	12.0075	7.24855	-1.52997	0.102175
293.126	12.0075	7.24563	-1.52776	0.104004
783.293	10.7587	7.23777	-1.52311	0.107653
503.161	7.691	7.22594	-1.51578	0.113432
537.212	8.94933	7.22381	-1.51405	0.115097
370.16	9.16614	7.19358	-1.0212	0.558417
685.223	12.042	7.17104	-1.49553	0.124897
751.27	10.5522	7.16917	-1.48092	0.139636
208.146	13.0377	7.13006	-0.933801	0.627676
497.247	12.6691	7.12823	-0.905297	0.661647
482.225	5.428	7.12451	-0.904087	0.657256
529.211	8.85029	7.10567	-0.435322	-0.972603
320.136	9.34129	7.08432	-0.861385	0.696531
290.113	11.1562	7.03319	0.0350371	1.53197
542.197	20.0246	7.0182	-1.74028	-0.0146437
453.221	13.851	7.017	-0.370473	1.14897
296.141	16.825	7.00094	-1.72907	0.00586943
290.116	14.3784	7.00019	-1.72816	0.00138261
614.25	18.459	6.97859	-1.73033	0.00405126
459.209	10.5323	6.94641	-1.73126	0.00352947
262.122	12.8687	6.93589	-1.7837	-0.0453245
654.245	20.2974	6.89806	-1.84674	-0.159302
668.296	20.7164	6.89461	-1.8061	-0.138704
481.216	10.592	6.8826	-1.75203	-0.0285211
686.29	16.571	6.87387	-1.63292	-0.126605
260.105	13.3696	6.87316	-1.77781	-0.0454923
776.334	7.98443	6.87198	-1.75487	-0.0797856
576.176	17.635	6.85857	-1.60958	-0.102785
434.212	21.755	6.85816	-1.60852	-0.102019
188.049	20.04	6.85578	-1.60635	-0.0992237
286.105	9.0998	6.85553	-1.60581	-0.0992013
298.061	13.6249	6.85307	-1.74344	-0.0103138
242.097	20.0394	6.84982	-1.59884	-0.0922187
376.129	19.392	6.84888	-1.5992	-0.0937788
536.313	20.7858	6.84755	-1.59599	-0.0898099
765.266	9.0355	6.84502	-0.175272	1.28666
574.172	11.229	6.84149	-1.59001	-0.08439
292.148	18.742	6.8411	-1.58974	-0.0839972
274.124	19.0748	6.83971	-1.58764	-0.0819717
524.205	14.5067	6.83823	-1.67945	0.0626339
186.124	8.1366	6.83721	-1.61631	-0.117906
335.173	16.0046	6.83451	-1.58303	-0.0773366
246.089	12.8012	6.83403	-1.58251	-0.0775076
406.198	13.5212	6.8315	-1.58005	-0.0751918
152.12	18.027	6.83123	-1.60757	-0.108522
715.27	8.8872	6.83069	-1.58081	-0.075626
707.297	9.453	6.8282	-1.57739	-0.0728479
497.211	10.7302	6.82681	-1.60485	-0.105775
282.087	13.627	6.826	-1.74277	-0.0109926
558.21	9.90929	6.82586	-1.70663	0.0389538
706.245	14.2872	6.82495	-1.57484	-0.0704773
342.145	15.5734	6.82287	-1.57232	-0.068432
776.335	7.7944	6.82264	-1.57327	-0.0692671
377.221	19.384	6.82073	-1.57115	-0.0674024
200.05	13.9724	6.82055	-1.57064	-0.0668319
242.094	15.3964	6.81743	-1.59296	-0.0947822
280.15	6.1102	6.81665	-1.5923	-0.0938465
692.192	12.5136	6.80973	-1.56013	-0.0575485
441.183	7.28475	6.80929	-0.41322	1.62651
508.16	13.0902	6.8078	-1.64028	-0.132484
218.057	14.3532	6.80745	-1.58453	-0.0870625
453.22	13.1898	6.79882	-1.6269	-0.11858
277.133	15.5304	6.79829	-1.57405	-0.0779354
529.323	9.3264	6.79761	-1.55251	-0.0515487
397.1	8.3584	6.79668	-1.57316	-0.0773786
443.172	9.2514	6.79598	-1.5728	-0.0766541
242.142	14.2261	6.79459	1.55085	-2.80436
745.28	11.8886	6.79212	-1.56888	-0.0733001
349.188	16.925	6.79151	-1.56873	-0.0731169
200.156	10.214	6.78842	-1.61515	-0.106842
326.152	16.729	6.78787	-1.61455	-0.106309
344.163	16.7328	6.78629	-1.61291	-0.104795
574.231	7.2662	6.78536	-1.61287	-0.105045
433.208	9.6436	6.78423	-1.61151	-0.103432
248.053	7.93589	6.78298	0.314106	1.74237
210.161	12.4373	6.77691	0.321329	1.75313
330.132	7.94789	6.77528	0.32161	1.74874
578.27	20.0808	6.77504	-1.60763	-0.101355
637.323	16.8214	6.77404	-0.733085	1.10911
186.031	13.615	6.77313	-1.60098	-0.0936988
455.173	11.1198	6.77207	-1.60044	-0.093408
339.168	14.3496	6.77198	-1.60093	-0.0937083
118.099	6.11355	6.77175	0.756301	0.272534
752.216	11.0471	6.77141	0.325818	1.75666
192.042	9.92062	6.76894	0.793066	-2.00714
356.162	15.9938	6.7677	-1.59682	-0.0902392
512.214	8.1462	6.76713	-1.59596	-0.0890553
118.099	7.94211	6.76544	0.332196	1.75623
332.166	18.4556	6.76509	-1.59511	-0.0888422
374.09	12.3374	6.76477	-1.59438	-0.0879458
100.089	7.94211	6.76168	0.336105	1.75975
748.305	7.8956	6.7583	-1.59003	-0.0842778
631.278	20.7284	6.75801	-1.9206	-0.0964153
457.246	10.758	6.75237	-1.86658	-0.0439728
485.175	6.40425	6.74954	-0.120137	1.32349
386.138	10.4774	6.74666	-1.57943	-0.0751735
392.098	12.3286	6.74242	-1.61669	0.0623057
802.295	21.6164	6.73955	-1.89253	-0.0685486
392.095	9.12422	6.73289	0.364395	1.78084
451.204	10.7308	6.71433	0.696148	2.3651
218.058	12.4156	6.71056	-1.85885	-0.0371872
230.043	12.1316	6.69677	0.393727	1.79806
292.12	4.27878	6.6818	0.413524	1.82296
523.191	6.26678	6.6776	1.72184	-2.87141
572.19	10.5614	6.67676	-1.60314	0.121378
806.335	14.4257	6.66349	1.75974	-2.93956
314.098	4.292	6.65439	0.437458	1.84102
393.19	8.13629	6.62901	-1.84628	-0.20743
399.117	3.43078	6.62842	0.464506	1.85662
692.194	12.0688	6.62323	-1.98974	-0.205116
368.16	16.3845	6.6079	-1.91343	-0.0770868
447.247	10.9439	6.59297	0.494957	1.87562
244.11	9.38233	6.58731	1.85937	-2.97317
485.175	6.614	6.58497	1.43228	-1.39762
266.092	18.3146	6.58293	-2.03306	-0.253821
1214.33	13.2986	6.5678	0.518814	1.89834
126.032	7.95467	6.56553	-0.827558	0.573654
497.244	9.0288	6.56082	-1.35337	0.140837
280.152	6.803	6.55642	-0.858673	0.550191
332.209	11.539	6.54966	-1.33661	0.157686
820.309	19.3664	6.54957	-1.33523	0.158869
312.121	7.94917	6.54787	-0.835558	0.559963
820.309	19.9224	6.54622	-1.33148	0.16261
328.074	15.6946	6.54609	-1.33075	0.163214
574.22	18.8544	6.54597	-1.33205	0.162197
991.367	12.6984	6.54325	-1.32959	0.164421
763.291	10.4322	6.54319	-1.32708	0.166663
780.311	21.4566	6.54289	-1.32721	0.16669
1098.42	17.0544	6.54087	-1.32475	0.168966
820.308	20.6416	6.53879	-1.32224	0.1712
447.243	11.5518	6.53727	-1.321	0.172553
510.201	18.3166	6.53489	-1.31759	0.17528
152.12	16.4075	6.53122	-2.05321	-0.355689
572.203	19.9052	6.5295	-1.31442	0.178173
550.223	19.1566	6.52882	-1.31261	0.180147
281.184	10.415	6.52689	-1.30952	0.182475
550.22	20.657	6.526	-1.31031	0.182365
550.221	19.9108	6.52407	-1.30898	0.183633
652.213	21.9376	6.52381	-1.30735	0.184885
238.194	11.8778	6.52304	-0.759376	0.645769
550.219	20.2238	6.52238	-1.3068	0.185538
478.163	19.9072	6.52162	-1.30599	0.186229
260.105	20.0396	6.52065	-1.30428	0.187164
574.256	20.6712	6.51903	-1.30285	0.188837
614.25	18.2278	6.51902	-1.30256	0.188972
652.206	21.445	6.51892	-1.30224	0.188967
800.302	16.3678	6.51843	-1.3029	0.188907
314.152	20.677	6.51663	-1.30079	0.190696
591.283	20.6716	6.51619	-1.30036	0.191068
596.274	17.0358	6.516	-1.30056	0.190948
725.297	18.683	6.51591	-1.29997	0.191401
186.125	9.15946	6.51433	2.73618	1.24676
867.351	11.6902	6.51096	-1.29614	0.194808
526.171	11.3032	6.50844	-1.29433	0.19637
417.219	10.4304	6.50713	-1.29219	0.197878
614.251	19.1634	6.50691	-1.29214	0.197968
336.134	18.2314	6.50575	-1.29108	0.198627
672.305	21.97	6.50403	-1.2915	0.198885
606.195	11.2982	6.50391	-1.29058	0.199526
444.12	21.4384	6.50361	-1.28942	0.200378
614.252	21.4386	6.50304	-1.28909	0.200731
632.261	15.1796	6.50228	-1.28911	0.200798
374.114	18.6436	6.50186	-1.28821	0.201465
566.201	11.2918	6.50098	-1.28802	0.201781
306.109	12.471	6.49892	-1.28626	0.203197
584.213	11.3036	6.49851	-1.28631	0.20325
288.098	12.4734	6.49792	-1.28545	0.203912
672.305	21.4456	6.49334	-1.28267	0.206297
236.178	10.1854	6.48661	-1.23623	0.543024
476.151	19.6864	6.4816	-1.27297	0.214217
797.341	20.9663	6.4815	-2.03141	-0.124679
309.158	11.6742	6.4744	1.63824	-1.76339
770.25	19.3434	6.47408	-1.26719	0.218683
132.078	6.404	6.46981	-0.159309	-1.31364
422.156	11.1056	6.46717	-1.26266	0.222309
374.085	9.11517	6.46649	-0.812262	0.59574
490.199	19.1962	6.4574	-1.25655	0.227337
765.295	19.3452	6.45443	-1.25381	0.229336
199.1	15.2453	6.44425	3.0788	-0.959258
554.209	8.6346	6.44366	-1.2492	0.232971
124.088	9.9218	6.42722	-1.26961	0.180035
914.347	21.6738	6.42662	-1.26623	0.183628
382.236	11.1368	6.42645	-1.26707	0.182972
445.194	9.602	6.42005	-1.23262	0.245532
494.143	11.8035	6.41609	-2.04583	-0.325459
461.186	8.2136	6.41437	-1.22935	0.24795
504.216	21.5905	6.40952	-1.77859	-0.171437
202.065	21.8288	6.40853	-1.25102	0.197352
405.18	9.4828	6.40847	-1.25848	0.189222
544.153	18.0646	6.39512	-1.23907	0.208158
810.288	17.4392	6.39232	-1.2388	0.207992
186.032	13.9716	6.39178	-1.24002	0.206443
553.272	9.3538	6.38912	-1.23626	0.210595
460.195	9.34725	6.38852	-2.1236	-0.393042
440.182	13.0632	6.38735	-1.23483	0.211722
694.216	17.6222	6.38553	-1.23304	0.213077
955.364	11.215	6.38431	0.859538	2.7311
784.276	16.3504	6.37881	-1.22783	0.217607
389.184	8.78244	6.36898	-2.01738	-0.11175
745.28	12.0934	6.36362	-1.26674	0.185559
502.2	13.6106	6.36311	-1.26577	0.186375
523.191	5.843	6.36222	0.890359	-2.21749
429.215	10.5694	6.35919	-1.21461	0.228733
606.193	11.0589	6.35908	-2.22719	-0.392048
118.1	6.80257	6.35508	-0.200088	1.13872
619.225	9.7206	6.34124	-1.24523	0.205131
290.117	14.5202	6.34085	-1.24514	0.204983
316.115	9.6955	6.33793	-1.64501	-0.290496
604.213	13.0968	6.33772	-1.6358	-0.280391
572.203	16.0015	6.33663	-1.63822	-0.283616
250.141	8.6155	6.33401	-1.63193	-0.276838
558.177	18.5363	6.33325	-1.62784	-0.27268
369.162	8.1378	6.33218	-1.23751	0.210414
934.234	7.4214	6.32788	-1.23473	0.213883
234.163	14.1877	6.32711	-1.61994	-0.265365
585.276	7.87875	6.32575	-1.61729	-0.262279
126.032	9.08625	6.32552	-1.61733	-0.262443
395.155	8.86067	6.32542	0.379474	2.61992
428.182	13.5243	6.32418	-1.61594	-0.261215
239.136	3.26925	6.32309	-1.61404	-0.259897
786.342	14.3217	6.31958	-1.60773	-0.253304
505.196	7.9775	6.31897	-1.60836	-0.253733
686.306	17.3577	6.3158	-1.60428	-0.250515
282.086	18.3487	6.31527	-1.60396	-0.250465
108.096	17.776	6.31435	-1.60285	-0.248913
456.231	8.9715	6.31396	-1.60285	-0.248958
124.128	18.7575	6.31238	-1.60188	-0.248485
360.122	11.9855	6.31125	-1.59924	-0.245507
837.342	11.9458	6.30984	-1.59808	-0.244482
348.158	12.8708	6.30754	-1.22229	0.222246
360.158	16.3855	6.30354	-1.65715	-0.292554
476.201	13.0695	6.29887	-1.58855	-0.23673
751.286	9.209	6.29666	-1.58586	-0.234093
510.196	9.4215	6.29536	3.26651	-1.01702
469.215	10.6318	6.29303	-1.64017	-0.274577
1028.35	12.5177	6.29281	-1.63877	-0.272921
419.194	8.7612	6.29212	-1.20872	0.235569
370.142	15.5312	6.29182	-2.20732	-0.467602
272.103	11.1642	6.29122	-1.63732	-0.27162
419.214	7.87883	6.2896	-1.75279	-0.151974
192.043	20.6383	6.28906	-1.82215	-0.296868
218.166	10.8332	6.28866	-1.63522	-0.269586
246.09	18.4632	6.28619	-1.57815	-0.228283
248.103	8.22075	6.28544	-1.57774	-0.227648
422.159	10.5669	6.28531	-1.98713	-0.085723
307.142	15.395	6.28427	-1.16998	0.262848
484.228	9.91809	6.28238	-0.0868722	1.58849
612.2	8.43325	6.27888	-1.57323	-0.224051
753.406	14.135	6.27706	-1.571	-0.222305
468.238	12.9017	6.27237	-1.85196	-0.329573
636.234	20.7258	6.27096	-1.6516	-0.295812
290.116	16.207	6.26994	-1.57457	-0.230072
248.104	8.42975	6.26987	-1.56498	-0.217494
186.125	8.022	6.26817	-1.61698	-0.252613
545.317	7.7305	6.26105	-1.56004	-0.21418
262.12	10.842	6.258	-1.63358	-0.276911
134.11	16.38	6.25405	-1.63011	-0.273705
616.203	7.73475	6.25217	-1.60543	-0.242778
612.169	9.47522	6.25188	0.662341	-2.29902
537.278	10.8854	6.24917	-1.93495	0.0117434
365.204	9.16733	6.24785	-0.618799	0.754987
162.031	7.44545	6.24547	1.06133	-2.92521
491.234	7.85425	6.24144	-1.61858	-0.263177
471.196	9.18967	6.24075	-2.0513	-0.148554
422.169	9.01975	6.23362	-1.61061	-0.255231
150.104	18.0725	6.22617	1.14739	-3.06563
492.126	7.7235	6.22342	-1.60451	-0.250601
260.105	10.3276	6.22317	-2.37	-0.581203
601.237	11.0573	6.22154	-2.43897	-0.546574
636.232	21.4411	6.21752	-2.21643	-0.240351
396.19	2.58267	6.20386	-1.28686	0.481333
537.237	18.5388	6.19531	-2.18398	-0.184682
636.234	21.914	6.1906	-1.42718	0.168962
541.235	9.45617	6.18533	-1.81867	-0.218796
466.23	6.67012	6.18406	0.443836	1.70496
685.223	12.3205	6.17737	-1.57433	-0.226407
248.051	8.19613	6.1748	0.485184	1.74769
266.116	8.42067	6.16695	-1.86799	0.0681296
654.244	18.3143	6.15993	-1.5108	0.0827602
596.238	20.6722	6.15356	-1.46556	0.124917
823.365	14.4243	6.13992	4.30059	0.889206
399.115	11.7607	6.12444	0.546065	2.80037
430.146	7.28992	6.12092	3.47237	-1.0537
230.041	8.19	6.11627	0.523416	1.77187
576.178	17.0307	6.11546	-1.48549	0.106465
655.212	12.3567	6.1136	-2.36922	-0.587512
762.318	7.93778	6.10914	-2.29978	-0.523031
363.206	12.3814	6.10823	1.15905	-2.39556
332.148	12.1424	6.08546	3.27915	-1.24031
208.147	12.0417	6.07222	0.5446	1.94812
314.152	16.8022	6.06749	-2.38451	-0.606019
240.149	19.2993	6.06444	-1.50054	0.379083
502.242	9.91467	6.04946	-0.261334	1.52469
824.349	15.2519	6.04391	4.39446	0.953088
313.107	15.4913	6.03345	-2.15304	-0.158817
383.146	6.791	6.02927	-1.4896	0.0513586
328.168	20.6392	6.02759	-2.24523	-0.530699
374.087	10.4674	6.02107	0.646396	-0.375896
200.156	11.7932	6.01703	0.975626	-0.527983
652.164	9.58917	6.01222	-1.91227	-0.37804
294.22	17.5993	5.99398	1.5592	3.45953
310.069	7.92878	5.99289	-0.97437	0.706343
485.212	10.2519	5.9897	-1.92723	-0.23704
508.159	11.3098	5.98752	-1.59594	-0.0660162
176.047	3.71033	5.98346	-1.52514	-0.0450562
518.192	8.93982	5.9796	0.648862	2.27952
264.146	6.585	5.97624	-0.800566	0.455025
352.136	7.06446	5.97182	3.71918	-0.0576235
630.244	16.9524	5.97143	-2.40755	-0.636872
828.32	14.4236	5.96594	2.0758	-3.33346
208.11	7.9388	5.96333	-0.787845	0.461477
208.109	12.7014	5.9616	2.84712	3.11474
226.12	12.7022	5.96147	2.8483	3.1115
408.143	10.682	5.95969	-2.32934	-0.562863
177.115	2.7578	5.95848	4.47438	1.04664
298.143	9.34544	5.95264	-2.37653	-0.607547
570.279	5.5052	5.94762	-0.695841	0.544754
266.127	5.47089	5.9448	-2.13856	-0.228973
218.167	11.8031	5.93843	-1.46128	0.50799
481.138	15.3204	5.93755	3.34007	-0.49513
466.17	10.4566	5.93397	1.57482	0.874932
660.167	12.3557	5.92137	-2.40211	-0.63546
375.225	8.09433	5.91825	4.4611	1.24456
148.109	7.83692	5.91792	2.05997	4.11364
372.122	15.5254	5.8845	3.79971	0.133325
486.199	7.46117	5.84286	-0.137727	1.0492
215.095	8.68633	5.83702	2.14129	4.15772
204.045	19.5186	5.82804	-2.08082	-0.315785
220.183	11.8714	5.82703	2.20637	-0.995225
624.169	8.80008	5.8147	2.14939	4.18655
535.19	6.86473	5.81166	4.52855	1.40459
925.355	11.1778	5.81103	-0.989516	0.565952
248.053	9.70667	5.8062	1.60914	3.81883
162.031	9.90533	5.80095	1.05686	-2.79212
1061.33	2.1712	5.79602	4.64571	1.08708
339.11	17.1654	5.7928	2.16677	4.20432
356.108	9.65986	5.7763	-0.451413	1.38751
665.506	9.05473	5.77515	4.6039	1.2925
202.146	5.8895	5.76591	2.25148	-3.34672
764.254	15.2754	5.76333	-2.5024	-0.728701
410.084	9.16636	5.76199	1.62927	1.12396
737.31	9.29129	5.7591	-2.1369	-0.573761
256.161	14.9053	5.75226	1.00012	-2.50534
409.099	8.73575	5.74675	0.874659	2.09136
475.272	15.172	5.74576	0.87861	2.09175
535.263	10.6045	5.74565	-0.0313672	1.71957
624.203	10.24	5.73873	-1.6783	-0.475257
560.201	16.1957	5.73847	-1.67842	-0.475446
640.183	10.528	5.73812	-1.67879	-0.475418
558.188	17.5323	5.73781	-1.67865	-0.475555
485.209	9.474	5.73776	-1.6784	-0.475616
1090.57	12.1887	5.73768	-1.67828	-0.475616
750.234	12.096	5.73755	-1.67832	-0.475648
561.274	9.932	5.73754	-1.67839	-0.475651
502.182	11.614	5.73734	-1.67799	-0.475593
550.168	12.5317	5.73728	-1.67817	-0.47567
562.207	12.1103	5.73723	-1.67834	-0.47569
564.202	17.2943	5.73706	-1.67782	-0.475576
538.221	16.1957	5.73704	-1.67853	-0.475644
626.258	11.8277	5.73699	-1.67832	-0.475716
574.181	13.156	5.73689	-1.67818	-0.47573
555.246	16.1977	5.73687	-1.67838	-0.475711
618.227	13.812	5.7368	-1.67788	-0.475672
272.105	19.8923	5.73678	-1.67829	-0.475737
542.231	10.53	5.73677	-1.67779	-0.475639
274.193	16.3423	5.73677	-1.67831	-0.475733
323.158	6.35533	5.73672	-1.67835	-0.475727
585.223	9.954	5.73669	-1.67845	-0.475684
418.122	9.025	5.73662	-1.6781	-0.475757
386.209	18.8937	5.73658	-1.67808	-0.475761
480.19	12.5493	5.73654	-1.67816	-0.475766
368.104	14.038	5.73654	-1.67819	-0.475764
670.26	15.3007	5.73654	-1.678	-0.475755
678.262	14.1127	5.7365	-1.67778	-0.475695
576.199	15.856	5.7365	-1.67779	-0.475699
1009.34	12.2063	5.73649	-1.67837	-0.475725
372.156	14.3137	5.73642	-1.67817	-0.475776
494.218	12.3187	5.7364	-1.67817	-0.475776
178.027	16.2673	5.73639	-1.67793	-0.475762
756.229	11.8813	5.73638	-1.67818	-0.475778
616.213	13.3003	5.73635	-1.67741	-0.475504
665.325	13.0313	5.73635	-1.67813	-0.475783
708.156	12.8657	5.73635	-1.67809	-0.475785
1067.38	11.978	5.73634	-1.67823	-0.475771
665.327	12.541	5.73633	-1.67806	-0.475785
534.176	9.97567	5.73631	-1.6782	-0.475778
822.287	15.834	5.7363	-1.67791	-0.475771
527.222	9.95133	5.73628	-1.67797	-0.475784
869.4	20.9563	5.73628	-1.67782	-0.475752
274.138	6.85167	5.73623	-1.67794	-0.475787
656.249	11.8497	5.73622	-1.6783	-0.475753
460.214	9.92933	5.73621	-1.67817	-0.475788
557.245	12.1063	5.7362	-1.67795	-0.475791
324.041	15.8237	5.73619	-1.67786	-0.475777
652.207	21.1093	5.73617	-1.67778	-0.475758
184.109	6.495	5.73616	-1.67801	-0.4758
337.136	8.39633	5.73616	-1.67803	-0.475801
536.205	18.0593	5.73616	-1.67815	-0.475794
660.254	16.4747	5.73615	-1.67755	-0.475658
710.255	16.0977	5.73615	-1.67766	-0.475716
326.093	16.3783	5.73614	-1.6781	-0.4758
1167.37	12.155	5.73613	-1.67814	-0.475797
550.297	10.7197	5.73612	-1.67781	-0.475775
840.392	15.8577	5.7361	-1.67782	-0.475781
232.162	11.5357	5.73609	-1.67819	-0.47579
631.277	21.481	5.73605	-1.67806	-0.475809
441.187	7.69367	5.73604	-1.6782	-0.475789
394.119	16.8307	5.73604	-1.67797	-0.475809
1062.4	18.5433	5.73603	-1.67806	-0.47581
314.154	12.3117	5.73602	-1.67794	-0.475809
538.222	20.6383	5.736	-1.67798	-0.475814
843.321	11.3313	5.736	-1.67824	-0.475775
344.178	8.66033	5.73599	-1.67806	-0.475813
530.194	21.0197	5.73598	-1.67802	-0.475816
942.313	12.7963	5.73597	-1.67802	-0.475817
726.289	17.3687	5.73597	-1.6777	-0.475764
801.45	13.4333	5.73596	-1.67806	-0.475816
536.206	17.6333	5.73594	-1.6781	-0.475812
367.148	6.77167	5.73592	-1.67814	-0.475804
700.234	13.749	5.73592	-1.67783	-0.475806
531.301	13.554	5.73591	-1.67814	-0.475806
258.089	17.408	5.73588	-1.67794	-0.475823
299.188	17.5473	5.73588	-1.67819	-0.475793
318.131	10.509	5.73588	-1.67792	-0.475822
631.278	21.268	5.73587	-1.67803	-0.475823
691.286	7.654	5.73586	-1.67815	-0.475804
945.309	10.845	5.73586	-1.67807	-0.47582
332.163	12.312	5.73586	-1.67794	-0.475824
599.254	13.1743	5.73586	-1.67796	-0.475825
311.137	10.6047	5.73586	-1.67784	-0.475814
815.356	20.8973	5.73583	-1.67804	-0.475824
367.146	9.894	5.73581	-1.67794	-0.475829
132.08	11.5443	5.73581	-1.6781	-0.475817
494.261	8.02367	5.7358	-1.67817	-0.475801
348.178	9.174	5.7358	-1.67804	-0.475825
528.191	12.5163	5.7358	-1.67809	-0.475818
344.163	18.3003	5.73579	-1.67811	-0.475815
496.173	5.477	5.73578	-1.67824	-0.475773
168.115	9.171	5.73577	-1.67799	-0.475832
330.214	6.36	5.73576	-1.67796	-0.475832
388.111	12.109	5.73574	-1.67833	-0.475717
288.118	6.35667	5.73573	-1.67814	-0.475809
677.307	9.085	5.73571	-1.67807	-0.475824
562.304	21.2337	5.73569	-1.67794	-0.475838
332.166	18.83	5.73568	-1.67807	-0.475826
362.174	16.2157	5.73567	-1.67796	-0.475839
494.084	7.44133	5.73567	-1.67804	-0.475831
339.182	6.647	5.73567	-1.67819	-0.475793
505.225	8.70367	5.73566	-1.67788	-0.475839
489.187	8.33133	5.73566	-1.67826	-0.475756
700.272	13.217	5.73565	-1.67807	-0.475826
646.297	16.571	5.73565	-1.67796	-0.47584
330.132	8.765	5.73563	-1.678	-0.475838
401.127	9.56133	5.73563	-1.67822	-0.475776
334.153	10.858	5.73563	-1.67848	-0.475539
415.203	6.931	5.73562	-1.67809	-0.475822
786.236	10.554	5.73562	-1.67817	-0.4758
554.222	6.73367	5.7356	-1.67807	-0.475828
754.262	16.7893	5.73559	-1.67735	-0.475678
293.153	16.81	5.73558	-1.6779	-0.475846
526.251	7.22733	5.73557	-1.67801	-0.475839
240.135	7.866	5.73557	-1.67774	-0.475831
472.186	7.40033	5.73554	-1.67799	-0.475844
208.11	16.5163	5.73554	-1.67793	-0.475848
594.231	13.3067	5.73553	-1.67797	-0.475845
568.275	7.47033	5.73552	-1.67815	-0.475803
160.053	15.6883	5.73552	-1.67812	-0.475815
258.089	13.155	5.73552	-1.67793	-0.475849
204.188	15.5923	5.73551	-1.67799	-0.475844
434.118	3.35767	5.73551	-1.67788	-0.475851
314.099	6.77267	5.73549	-1.67793	-0.47585
385.158	3.27767	5.73548	-1.67797	-0.475848
1042.3	12.2747	5.73548	-1.67809	-0.475826
518.183	15.356	5.73548	-1.67786	-0.475853
698.256	15.9223	5.73547	-1.67787	-0.475853
838.217	12.0897	5.73547	-1.67787	-0.475854
610.152	9.13567	5.73546	-1.67809	-0.475824
580.233	20.4687	5.73546	-1.67799	-0.475846
344.181	8.84667	5.73545	-1.67806	-0.475831
406.088	3.29067	5.73545	-1.67808	-0.475826
502.199	21.617	5.73545	-1.67778	-0.47585
659.265	10.5313	5.73544	-1.67796	-0.475851
665.304	15.3023	5.73542	-1.67807	-0.475829
672.307	21.1183	5.73542	-1.67793	-0.475854
346.225	11.648	5.73541	-1.67805	-0.475835
208.037	12.946	5.73541	-1.67782	-0.475857
530.194	21.563	5.7354	-1.6779	-0.475857
508.156	13.811	5.7354	-1.67795	-0.475853
316.215	17.547	5.7354	-1.67768	-0.475841
204.042	16.2217	5.7354	-1.67793	-0.475856
495.194	10.863	5.73539	-1.6779	-0.475857
835.394	9.06367	5.73539	-1.67808	-0.475826
816.298	16.232	5.73539	-1.67773	-0.47585
784.273	16.713	5.73538	-1.67753	-0.475802
381.2	13.491	5.73538	-1.67787	-0.47586
383.141	6.32233	5.73537	-1.67803	-0.475841
352.11	16.821	5.73537	-1.67738	-0.475742
500.15	10.8617	5.73537	-1.67726	-0.47568
276.099	13.1547	5.73536	-1.67788	-0.475861
204.042	13.1547	5.73536	-1.67789	-0.47586
565.308	10.8283	5.73535	-1.67785	-0.475861
622.155	11.6243	5.73534	-1.67788	-0.475861
738.166	11.766	5.73534	-1.67779	-0.47586
792.377	12.6757	5.73534	-1.67776	-0.475859
780.272	6.86467	5.73533	-1.67788	-0.475862
545.373	20.583	5.73532	-1.67753	-0.475812
258.091	19.5133	5.73532	-1.67794	-0.475858
1299.38	9.142	5.73532	-1.67792	-0.47586
306.104	11.102	5.73531	-1.67795	-0.475856
696.232	10.2677	5.73531	-1.67756	-0.475822
959.339	12.794	5.73531	-1.67795	-0.475857
332.21	11.1987	5.73531	-1.67784	-0.475865
596.245	13.8063	5.7353	-1.67789	-0.475863
329.162	18.075	5.7353	-1.67778	-0.475864
471.203	6.83167	5.73529	-1.678	-0.475848
749.311	13.549	5.73529	-1.67814	-0.475803
375.032	18.163	5.73529	-1.67786	-0.475865
577.306	11.135	5.73527	-1.67793	-0.475861
448.195	13.743	5.73527	-1.67744	-0.475788
258.175	15.7317	5.73527	-1.67791	-0.475863
815.372	9.34733	5.73524	-1.67793	-0.475862
636.234	21.1097	5.73523	-1.67767	-0.475858
312.098	16.0047	5.73523	-1.67787	-0.475868
292.115	7.281	5.73522	-1.67782	-0.47587
561.269	8.06067	5.73522	-1.67787	-0.475868
546.191	20.873	5.73521	-1.67759	-0.475843
611.258	7.693	5.73521	-1.6781	-0.475815
490.147	13.0853	5.73521	-1.67782	-0.475871
267.162	17.177	5.73521	-1.67767	-0.47586
379.237	20.5757	5.7352	-1.67781	-0.475871
372.106	6.77967	5.73519	-1.67814	-0.475798
738.166	12.829	5.73518	-1.67785	-0.475871
355.178	6.85967	5.73518	-1.67783	-0.475872
360.083	15.4847	5.73517	-1.6778	-0.475873
346.178	16.372	5.73516	-1.67805	-0.475834
572.203	15.613	5.73516	-1.67752	-0.475834
479.236	12.702	5.73514	-1.67776	-0.475874
578.325	15.5687	5.73514	-1.67798	-0.475855
698.262	8.01467	5.73514	-1.67764	-0.475862
738.165	13.355	5.73512	-1.67788	-0.475872
592.327	17.183	5.73512	-1.67693	-0.475504
584.148	20.168	5.73511	-1.67735	-0.475782
214.157	13.388	5.7351	-1.67773	-0.475876
558.186	18.0727	5.73508	-1.67707	-0.47563
342.147	16.385	5.73508	-1.67766	-0.47587
385.136	9.21767	5.73507	-1.67792	-0.475867
451.277	9.684	5.73505	-1.67755	-0.475856
383.144	7.065	5.73503	-1.67783	-0.475879
360.19	21.4233	5.73502	-1.67771	-0.47588
174.115	5.69833	5.73502	-1.67792	-0.475867
248.053	12.1067	5.735	-1.67783	-0.475881
740.196	10.711	5.735	-1.67789	-0.475873
294.095	7.43767	5.735	-1.67785	-0.475879
188.131	5.98033	5.73499	-1.678	-0.475848
244.111	12.8667	5.73499	-1.67774	-0.475884
555.247	17.1093	5.73498	-1.67796	-0.475857
390.113	3.302	5.73498	-1.67766	-0.47588
400.244	11.1357	5.73497	-1.67782	-0.475882
423.247	6.04267	5.73497	-1.6779	-0.475873
717.22	9.266	5.73497	-1.67793	-0.475866
502.197	9.02133	5.73495	-1.67779	-0.475885
740.215	7.80567	5.73495	-1.67788	-0.475876
614.149	4.08433	5.73494	-1.67783	-0.475883
638.199	13.486	5.73492	-1.67728	-0.475783
794.413	9.01	5.73492	-1.67797	-0.475858
390.114	4.037	5.73491	-1.67799	-0.475848
505.18	8.32033	5.7349	-1.67782	-0.475886
470.214	11.6363	5.73489	-1.67784	-0.475883
676.273	15.9353	5.73489	-1.67772	-0.47589
724.277	9.01833	5.73488	-1.67805	-0.475826
457.211	16.123	5.73486	-1.67784	-0.475884
508.157	13.313	5.73485	-1.67782	-0.475887
838.364	21.4577	5.73485	-1.67781	-0.475887
234.137	2.66633	5.73484	-1.67782	-0.475887
580.246	8.015	5.73484	-1.67813	-0.475778
907.332	10.9623	5.73483	-1.67796	-0.475858
1041.37	11.9903	5.73483	-1.67781	-0.475888
385.158	3.98933	5.73483	-1.67788	-0.475879
360.157	12.946	5.73483	-1.67792	-0.47587
332.111	6.77533	5.73482	-1.67804	-0.475827
696.226	13.1077	5.73481	-1.6777	-0.475894
557.249	7.74967	5.7348	-1.67808	-0.475804
446.176	8.013	5.73479	-1.67797	-0.475854
363.205	13.3777	5.73479	-1.67805	-0.475821
652.035	0.924667	5.73476	-1.67764	-0.475896
681.337	16.5753	5.73476	-1.67783	-0.475888
703.355	9.15767	5.73476	-1.67785	-0.475884
212.032	7.95033	5.73475	-1.67801	-0.475837
599.256	13.596	5.73475	-1.67766	-0.475897
182.13	13.7407	5.73474	-1.67776	-0.475896
188.141	12.226	5.73474	-1.6775	-0.475879
350.123	6.76367	5.73472	-1.67796	-0.475854
436.223	21.611	5.73471	-1.67737	-0.475849
746.246	15.27	5.73471	-1.67784	-0.475886
752.18	13.256	5.73468	-1.67766	-0.475901
580.157	8.642	5.73467	-1.67788	-0.475879
606.245	13.3743	5.73467	-1.67767	-0.475902
546.223	13.858	5.73467	-1.67752	-0.47589
230.149	8.439	5.73465	-1.67769	-0.475903
546.191	20.5467	5.73465	-1.67759	-0.4759
467.236	13.8277	5.73464	-1.67777	-0.475898
202.12	6.495	5.73464	-1.67771	-0.475903
396.213	9.57867	5.73464	-1.6777	-0.475903
381.166	8.95667	5.73462	-1.67738	-0.475866
384.107	12.8857	5.73462	-1.67767	-0.475905
674.279	8.662	5.73462	-1.67765	-0.475905
100.089	6.276	5.73461	-1.67765	-0.475905
457.185	6.77433	5.73461	-1.67805	-0.475811
292.14	8.62	5.73461	-1.67768	-0.475905
747.361	9.10967	5.73458	-1.67775	-0.475902
991.364	12.949	5.73458	-1.67781	-0.475893
1091.35	12.1027	5.73457	-1.67771	-0.475905
654.247	18.582	5.73456	-1.67698	-0.4757
297.177	6.10933	5.73455	-1.67755	-0.475903
481.193	8.04567	5.73453	-1.67776	-0.475903
162.052	6.41267	5.73451	-1.67738	-0.475879
346.07	13.5363	5.73451	-1.67766	-0.47591
334.127	7.17067	5.73449	-1.67797	-0.475844
402.168	16.4083	5.73448	-1.6775	-0.475904
707.264	10.9303	5.73446	-1.67776	-0.475903
375.206	9.58033	5.73446	-1.67789	-0.475871
327.116	1.992	5.73445	-1.67754	-0.47591
552.174	21.018	5.73445	-1.67707	-0.47577
446.141	7.28667	5.73444	-1.678	-0.475824
216.175	15.7923	5.73444	-1.6778	-0.475895
588.176	20.2223	5.73443	-1.67744	-0.4759
298.105	9.66233	5.73442	-1.6778	-0.475895
361.203	7.39933	5.73437	-1.67777	-0.475901
511.263	9.839	5.73435	-1.67792	-0.475859
319.142	8.29367	5.73435	-1.67771	-0.475911
666.18	10.7597	5.73435	-1.67765	-0.475917
567.324	10.7213	5.73433	-1.67777	-0.475903
204.134	8.126	5.73428	-1.67763	-0.475921
352.132	15.6023	5.73425	-1.67801	-0.475802
568.173	20.87	5.73424	-1.67678	-0.475643
514.276	11.0063	5.73422	-1.67774	-0.475908
248.055	12.8033	5.73422	-1.67764	-0.475922
824.276	11.146	5.73421	-1.67757	-0.475925
473.194	10.2183	5.73414	-1.67741	-0.475919
818.268	21.6153	5.73414	-1.67729	-0.475898
281.148	3.64933	5.73412	-1.67746	-0.475927
672.307	20.7267	5.73411	-1.6774	-0.475921
212.14	8.43733	5.73411	-1.67744	-0.475925
1042.3	12.995	5.73406	-1.67768	-0.47592
230.078	14.129	5.73406	-1.67735	-0.475918
446.18	10.582	5.73404	-1.67732	-0.475916
643.275	12.164	5.73402	-1.67783	-0.475876
470.282	21.727	5.73399	-1.67743	-0.475933
489.216	19.8943	5.73397	-1.67757	-0.475934
100.089	6.80833	5.73395	-1.6776	-0.475932
535.267	10.2293	5.73394	-1.6771	-0.475867
402.222	19.5127	5.73393	-1.6774	-0.475934
282.089	19.31	5.7339	-1.67722	-0.475907
765.293	11.8357	5.73388	-1.67779	-0.475886
423.155	9.58	5.73388	-1.67794	-0.475807
377.125	3.70733	5.73387	-1.6775	-0.475941
249.136	13.754	5.73383	-1.67723	-0.475917
632.283	15.7983	5.73382	-1.67784	-0.47586
346.068	12.736	5.7338	-1.67732	-0.475935
588.275	8.86233	5.73368	-1.67769	-0.47591
382.143	16.5753	5.73365	-1.6772	-0.475929
838.369	21.6173	5.73362	-1.67764	-0.475923
565.268	18.5343	5.7336	-1.67798	-0.475736
436.215	8.161	5.73358	-1.67772	-0.475899
591.283	21.2297	5.73357	-1.67729	-0.475948
292.177	7.21133	5.73356	-1.67774	-0.475888
433.271	11.282	5.73351	-1.67748	-0.475952
526.197	21.5883	5.73347	-1.67675	-0.47579
618.298	9.53767	5.7334	-1.67722	-0.475952
420.146	12.4923	5.7334	-1.67742	-0.475959
381.165	8.30567	5.73334	-1.67728	-0.475961
258.138	11.632	5.73327	-1.67732	-0.475965
652.213	20.7267	5.73327	-1.6774	-0.475962
344.126	14.3667	5.73324	-1.67738	-0.475963
337.167	8.20633	5.73324	-1.67753	-0.475942
840.274	9.888	5.73314	-1.67735	-0.475968
367.221	8.76	5.73311	-1.67737	-0.475967
330.132	8.43867	5.73309	-1.67733	-0.47597
632.257	8.31633	5.73305	-1.67722	-0.475972
497.242	11.0073	5.73305	-1.6778	-0.475803
700.216	16.6673	5.73296	-1.67688	-0.475921
626.257	19.502	5.73293	-1.67695	-0.475942
320.136	9.49033	5.73292	-1.67759	-0.47591
464.303	11.871	5.73284	-1.67771	-0.475843
393.217	18.2747	5.73268	-1.67774	-0.475798
346.071	11.876	5.73266	-1.67709	-0.475984
371.12	8.06633	5.73254	-1.67719	-0.475988
230.149	9.09033	5.73247	-1.67731	-0.475975
375.205	12.529	5.73237	-1.67636	-0.475786
104.011	9.05967	5.73233	-1.6772	-0.47599
292.174	5.92633	5.73219	-1.67665	-0.475939
553.233	17.4463	5.73214	-1.67676	-0.475972
623.263	10.5483	5.73197	-1.67692	-0.476004
340.079	7.40333	5.73094	-0.881291	-0.112823
214.157	9.91067	5.73047	-1.67631	-0.476007
558.186	17.4047	5.73033	-1.67612	-0.475971
443.233	9.35733	5.73009	-1.67572	-0.47584
204.136	9.39733	5.72896	-1.67509	-0.475667
464.15	7.71933	5.7283	-1.67666	-0.475884
379.142	4.02471	5.72414	1.78579	-2.25922
230.042	9.15044	5.72365	1.59131	-0.634321
304.151	7.94017	5.72067	-0.0496207	1.11834
137.068	1.41281	5.72059	1.29462	2.04833
294.094	9.00671	5.71962	-1.79791	-0.0906817
503.272	13.6113	5.71936	-1.86747	0.0998622
580.144	7.74967	5.71709	2.23782	4.24322
190.156	7.97986	5.71053	0.476884	1.60881
443.165	6.33922	5.70634	-2.22965	-0.423192
397.193	9.0496	5.70361	-0.40863	-0.634234
483.193	9.5996	5.70329	-1.37653	0.0875032
341.183	9.515	5.7013	3.74368	-1.91673
564.149	8.3374	5.68648	4.64508	1.45032
130.042	14.6558	5.67709	-2.32181	-0.119598
537.214	12.1809	5.67432	-2.03471	-0.494303
488.15	10.4712	5.66294	0.725206	-0.566539
314.152	18.8478	5.65588	-2.46541	-0.596514
461.19	7.51354	5.65414	0.172783	2.59661
280.132	12.8713	5.64689	-2.46109	-0.250934
132.094	8.797	5.64558	-0.10922	1.14299
710.243	11.9007	5.64555	-2.31925	-0.118236
253.08	4.95927	5.63887	4.83031	1.0002
359.12	7.51063	5.63756	4.49324	1.70764
354.147	17.4474	5.63408	-1.85965	-0.483279
164.047	7.0322	5.63079	-1.71273	-0.248951
432.127	6.623	5.62814	0.0528084	1.21462
239.064	2.675	5.61522	4.14132	1.04088
253.08	4.54853	5.61519	4.84797	1.0216
228.099	2.45121	5.60866	2.79249	3.11468
353.168	10.8946	5.60791	2.26326	-0.125784
244.111	11.0569	5.60441	-2.58146	-0.719911
238.193	11.1322	5.59296	-2.34633	-0.339795
306.169	6.03739	5.58878	0.265707	2.73364
573.192	6.27233	5.58111	0.168933	1.73939
424.12	17.42	5.5792	-0.586316	1.01546
344.126	9.93809	5.57461	-2.33959	-0.254267
374.085	13.0534	5.56967	1.79658	-0.320912
255.116	1.92592	5.56677	-0.0555394	-1.94842
494.201	13.0834	5.56368	2.66921	-1.03191
337.073	11.633	5.55719	-2.15568	-0.263645
696.231	12.1579	5.55407	-2.37932	-0.734611
315.205	6.823	5.55021	3.67114	0.307907
172.146	7.95233	5.54713	3.55933	-1.94067
429.255	21.7362	5.54547	-0.945546	0.341119
538.222	17.0255	5.54334	-1.77016	-0.00270178
214.03	18.7467	5.5431	-2.54647	-0.302876
287.189	17.3143	5.54244	0.663883	2.80736
246.09	9.95367	5.54227	-2.76388	-0.732446
302.116	12.6773	5.53271	-0.934017	0.351357
242.095	17.0285	5.52967	-0.931908	0.353415
242.094	21.4372	5.52964	-0.931655	0.353567
314.156	21.9047	5.52853	-0.930525	0.354496
168.115	15.5333	5.5278	-0.930274	0.35475
314.152	16.5742	5.52778	-0.930299	0.354775
626.252	21.1042	5.52158	-0.924899	0.35921
418.087	2.28938	5.51969	2.49154	-3.15323
296.141	16.4782	5.51891	-0.923884	0.360288
464.279	17.467	5.51825	-0.9233	0.360791
399.205	18.7707	5.51557	-1.51593	0.148555
656.334	15.905	5.51405	-0.91985	0.36358
506.197	18.6303	5.51257	-0.919184	0.364248
327.167	9.40146	5.51146	3.83731	-1.71606
323.101	6.83067	5.50754	3.28077	2.3491
775.388	14.138	5.50708	-0.914684	0.367813
486.261	17.4767	5.50566	-0.913636	0.368657
684.221	17.4125	5.50499	-0.913399	0.368943
350.247	15.1557	5.50453	4.44925	0.878178
512.182	19.1983	5.5044	-0.912768	0.36931
810.223	13.6455	5.50426	-0.91347	0.368929
528.177	18.4685	5.5041	-0.912503	0.369464
272.105	17.2375	5.50388	-0.912255	0.369677
604.177	10.869	5.50149	-0.910705	0.370901
132.078	5.99043	5.49641	2.10917	-3.4864
478.109	7.43375	5.49629	-2.50924	-0.468303
130.042	15.0203	5.49362	-1.86157	-0.319124
290.224	21.5399	5.49179	4.79786	1.58034
230.095	19.1995	5.48966	-0.90379	0.376684
288.083	8.00936	5.48711	0.983565	-2.80365
480.179	13.4995	5.48416	-0.899847	0.379589
823.306	9.0855	5.48075	-0.898132	0.381118
480.178	13.2857	5.4797	-0.897331	0.381612
458.316	19.2888	5.47904	-0.948688	0.341118
230.043	7.95	5.47815	3.29596	1.26368
389.132	9.05957	5.47755	1.70935	-1.89129
258.089	12.0153	5.47692	-0.895696	0.382938
820.307	20.09	5.47602	-0.946313	0.343579
374.171	14.2508	5.4754	-0.895023	0.383487
558.166	20.0265	5.47374	-0.943262	0.346337
565.268	20.0312	5.47314	-0.945921	0.343966
343.235	14.3707	5.47286	0.719042	1.79415
516.212	7.49087	5.47112	2.13939	-0.954346
537.237	20.0388	5.47056	-0.94082	0.348589
502.2	19.0428	5.47001	-0.940362	0.349031
558.166	19.044	5.46995	-0.939449	0.349696
591.284	19.0435	5.46795	-0.938023	0.351069
158.084	5.51033	5.46776	0.653746	-0.29903
866.381	9.0845	5.46484	-0.935416	0.353391
374.086	9.41843	5.46313	0.683747	1.76996
565.268	19.0417	5.46303	-0.935309	0.353416
375.225	8.50475	5.4602	-0.930328	0.357734
440.185	11.7818	5.45953	-0.929942	0.358065
188.048	13.6095	5.45949	-0.930201	0.357857
564.113	11.5464	5.45266	0.767263	2.8888
369.161	18.6377	5.44887	-0.920455	0.365938
292.131	13.3792	5.44808	-2.58836	-0.286165
654.245	19.258	5.44684	-0.918933	0.367146
470.202	8.4255	5.44072	-0.914637	0.370735
478.417	9.33575	5.43964	-0.913708	0.371422
410.158	8.4885	5.43707	-0.910635	0.373265
525.226	8.5195	5.43545	-0.910896	0.373729
590.219	8.4195	5.43167	-0.907689	0.376162
230.094	8.3975	5.43076	-0.90845	0.375639
715.269	9.20367	5.42278	-2.26678	-0.0763191
548.268	8.45175	5.41896	-0.898982	0.382976
390.124	18.6737	5.41756	-1.77694	-0.254636
451.206	8.93943	5.40969	-1.20052	0.867059
292.142	9.18575	5.40793	-1.74348	0.32413
385.101	9.55657	5.40355	-1.66481	-0.0914344
713.28	11.6571	5.39934	0.949747	2.66173
237.085	7.61018	5.386	2.58305	1.08955
634.348	15.8985	5.38475	-1.88184	-0.0703369
323.194	12.6362	5.38454	0.753993	2.71961
436.193	13.5973	5.3808	-0.722082	0.372122
508.229	15.3464	5.37394	-1.81492	0.127509
453.22	12.6905	5.37108	-2.45062	-0.567875
385.194	7.42754	5.37022	-1.95588	0.410128
796.207	12.5284	5.36664	0.81682	1.92032
292.079	7.62688	5.36617	4.26118	0.788746
524.221	9.92425	5.36443	-0.898406	0.343732
284.162	9.008	5.35872	-1.69989	0.367418
238.193	12.4253	5.35741	-2.52071	-0.279559
612.221	20.653	5.3574	-0.891736	0.350305
150.104	7.38156	5.35686	0.875285	0.752264
256.058	7.60422	5.35369	2.94338	-2.22591
664.171	11.9995	5.35305	-0.885002	0.356599
672.218	7.43675	5.35084	-0.883654	0.35788
548.166	11.2927	5.34618	-0.879758	0.361567
544.19	7.56875	5.34389	-0.87695	0.364044
501.259	12.269	5.34014	-0.680156	0.404481
309.106	5.31975	5.3281	-0.070916	-1.7758
302.043	8.72118	5.31985	4.22649	1.71571
152.047	8.88237	5.31837	1.60774	-1.79708
212.141	17.5975	5.31744	-0.657786	0.421301
258.107	6.91875	5.31687	-0.657606	0.421425
537.279	11.1049	5.31553	-1.67538	0.132288
482.219	13.9136	5.31022	-2.6081	-0.418483
385.231	17.778	5.30365	-1.67519	0.0913273
301.168	18.4687	5.30022	1.90561	3.55208
332.196	16.8322	5.29952	-0.639322	0.435518
210.125	13.1066	5.28864	4.84421	1.68748
230.078	11.8415	5.28025	0.0879464	1.89893
486.203	9.00028	5.27822	-1.68863	-0.042502
657.249	9.7935	5.27639	-0.61859	0.450896
118.063	4.08616	5.27636	2.0504	-1.4017
309.157	11.9963	5.27389	1.58185	-2.93351
236.178	9.91926	5.27386	0.988292	0.116362
310.216	18.9445	5.27085	-0.612803	0.455138
548.116	10.9202	5.26888	1.24456	2.56973
344.092	15.8852	5.26797	0.0216176	-1.83816
610.155	8.72107	5.26537	2.52099	-1.54044
267.165	8.62514	5.2614	-0.404066	1.48804
334.213	17.5907	5.25858	4.59769	2.04986
344.052	13.5325	5.24995	0.047609	-1.85527
427.132	3.17475	5.24834	0.0496468	-1.85659
320.184	6.53	5.24478	-1.20777	0.879893
286.085	20.1618	5.24343	-1.82462	-0.510231
416.227	7.66383	5.23779	-1.18294	0.739896
468.236	12.418	5.23581	-1.69202	0.115316
218.167	9.035	5.23508	0.880506	-2.64576
152.067	1.93441	5.2297	1.81302	0.453423
410.113	14.3043	5.22261	-2.97838	-1.10192
695.41	18.0741	5.22261	4.00817	2.88813
479.237	13.2784	5.22018	4.76317	1.18278
309.143	4.2822	5.20924	0.538105	2.49012
381.198	7.23786	5.20013	1.89743	-0.778232
218.167	10.2158	5.19969	-1.58927	0.586641
134.111	21.8785	5.1992	-1.97933	-0.43725
336.136	18.7448	5.19035	-0.483331	-1.46999
518.107	10.667	5.18856	0.0375126	2.32145
248.103	9.27767	5.18499	-2.58628	-0.512408
568.173	20.175	5.18107	-1.82261	-0.509234
286.085	16.0912	5.17903	-1.91162	-0.678841
411.21	9.95387	5.17429	2.33503	4.68421
374.086	11.601	5.17429	0.103549	-1.92094
323.21	15.2931	5.16926	4.9523	0.290774
422.157	9.93131	5.14114	-2.68059	-0.469203
631.213	7.76082	5.13403	-1.01446	-0.778999
521.283	11.8773	5.13358	2.06096	-1.2712
218.166	9.91912	5.13162	-0.501421	1.59304
336.136	21.1242	5.13068	-1.91372	-0.684928
371.24	8.25309	5.12642	-2.21407	-0.340137
1048.34	12.1068	5.12068	2.39749	4.71759
366.15	8.20177	5.11518	1.83266	1.69123
520.21	18.5392	5.10999	-3.31151	-0.768094
352.131	18.6509	5.10987	-0.036732	-2.3025
492.185	9.43194	5.10977	3.16427	-1.50229
100.053	4.1135	5.10974	0.395565	-2.36587
735.256	9.04229	5.10671	1.02757	2.0531
255.183	7.90582	5.10116	4.16774	-1.68439
348.081	3.12108	5.09967	0.939793	2.82207
136.125	21.8255	5.09928	-3.14374	-0.640385
638.182	11.2645	5.09898	0.226283	-1.98874
230.095	17.6386	5.09438	1.16837	-2.82556
200.144	13.7477	5.08298	-1.81813	-0.507435
663.309	12.1306	5.08081	1.17354	-2.83977
220.147	15.2496	5.07566	4.90652	1.88259
486.173	10.8428	5.07384	-1.81735	-0.506898
323.176	11.4165	5.0709	-2.00656	-0.536844
162.031	17.7725	5.06649	-3.09254	-0.523354
402.212	7.30474	5.05937	2.99604	0.0671078
449.263	6.0295	5.05651	-1.91504	-0.693326
330.108	12.4256	5.05621	-1.97694	-0.106417
376.129	17.2135	5.04925	-1.91465	-0.694027
580.144	8.91483	5.04892	4.08076	1.59891
246.09	12.3265	5.04797	-2.86188	-0.821456
380.169	8.99467	5.0478	0.530887	1.65416
624.169	9.4218	5.0391	0.0118599	1.1466
250.131	2.76945	5.03876	-2.55951	-0.594333
292.177	6.9065	5.03413	-2.91825	-0.66627
220.058	7.60623	5.03112	3.28302	-1.09159
416.169	10.713	5.03099	0.856996	2.56838
236.068	11.1606	5.01477	2.82314	-3.47191
372.082	9.6315	5.01362	-0.54707	0.927719
383.181	8.741	5.0117	-1.8135	-0.505635
352.209	7.9805	5.01084	0.650944	1.60773
396.268	20.5897	5.00825	-1.98858	-0.743343
330.147	16.3225	5.00661	-2.17658	-0.742484
521.284	13.2206	5.00414	-0.81264	1.41568
308.067	15.8228	5.00323	1.26683	-2.91788
804.322	11.6568	4.99929	0.878279	2.69094
166.099	14.2831	4.99173	3.1908	-3.14903
658.357	17.0271	4.99164	4.76248	0.564761
735.261	8.599	4.98965	1.0241	2.05042
188.141	13.5922	4.98849	0.673906	1.6251
652.164	8.93875	4.98327	-0.522384	0.953247
572.281	10.7308	4.97851	-1.81101	-0.504631
186.125	10.6038	4.97546	0.688501	1.6367
162.031	21.8271	4.96896	-3.29163	-0.695359
687.237	12.0664	4.96789	-1.53768	0.692812
236.126	6.9035	4.96585	-0.391966	1.31772
334.188	6.88156	4.96385	-1.45697	0.51804
302.134	6.80817	4.96238	0.701905	1.64667
264.126	14.8945	4.96047	-2.33464	-0.344637
222.054	12.8893	4.95711	-1.91487	-0.703179
294.096	7.79614	4.95465	-0.578463	2.07407
309.158	12.2996	4.94211	2.85846	-4.01455
248.053	10.8722	4.93599	1.38958	-2.98623
563.186	7.909	4.93516	-0.19427	-3.55546
160.124	9.56675	4.93437	-1.90556	-0.697792
329.257	17.5899	4.93395	2.23798	0.991096
436.178	9.9548	4.93264	0.243888	1.19744
297.143	2.91007	4.93224	1.74069	-3.6649
923.346	11.5725	4.92868	-1.99168	-0.753396
311.157	5.98563	4.92607	2.60056	-1.81471
339.187	6.51036	4.92591	2.05157	4.43035
425.226	11.8532	4.92551	2.99204	-2.77017
371.174	17.7848	4.92144	0.224102	-2.79603
230.042	9.6092	4.91971	0.126065	1.49142
257.105	9.22947	4.9172	1.38499	4.13117
676.365	18.8401	4.91686	5.05718	1.38858
354.277	19.9741	4.89956	5.05721	1.44134
548.15	9.11453	4.89447	-0.0246866	-3.63756
638.186	12.3704	4.88423	-3.28305	-0.859728
347.122	2.128	4.8799	1.36728	3.18236
202.12	7.11	4.87109	1.45554	-3.04462
220.182	10.7132	4.87078	-1.39882	0.859919
438.155	8.8185	4.85733	-1.65864	-0.417657
130.044	10.303	4.85358	-1.64958	-0.413895
359.196	6.818	4.8519	-0.418482	1.05978
202.173	15.3896	4.85085	-1.06163	0.303706
292.08	5.31133	4.8485	2.36046	-3.84073
533.249	11.5748	4.84773	0.815587	1.73292
453.221	13.6279	4.84759	0.00627396	1.74678
376.171	9.95686	4.84541	0.833302	2.86602
664.275	10.6434	4.84277	1.2543	2.27537
639.339	17.8661	4.83735	4.78564	2.03968
194.131	17.5958	4.83595	0.826246	1.74083
308.126	12.4181	4.83577	-2.24186	-0.199603
216.172	14.4153	4.83354	0.828928	1.743
398.169	7.51043	4.83313	5.00711	1.63653
365.132	9.46133	4.83149	2.38743	-3.85931
162.053	6.87526	4.82765	2.1497	-0.24848
555.199	7.3542	4.82616	1.54002	-3.08534
874.212	16.6558	4.82411	1.52223	-3.0891
403.295	16.3905	4.81237	0.84881	1.75787
408.155	17.463	4.81184	-3.06416	-0.915711
309.106	7.64285	4.81001	2.86299	-2.24318
557.24	9.00946	4.80798	-3.11565	-1.15991
246.125	7.49933	4.80312	0.857078	1.76395
380.221	10.5997	4.79939	0.861012	1.76654
474.151	12.8873	4.79258	-1.90982	-0.716583
152.12	21.1152	4.78927	-2.04291	-0.701825
253.153	6.89804	4.7887	2.26127	-0.539344
134.109	13.9654	4.78697	-3.48886	-0.789038
152.12	17.78	4.78165	-1.71644	-2.78747
352.262	18.1754	4.78054	4.60216	2.32334
761.34	12.6357	4.77552	4.52143	0.436847
202.172	12.4282	4.77508	-2.03751	-0.112681
516.183	13.0982	4.77412	1.88447	-1.22252
337.172	9.08644	4.7734	-2.16778	-0.519595
464.167	8.359	4.76335	-1.63261	-0.363176
204.063	8.01088	4.76093	0.114569	-3.76284
242.094	19.0466	4.76043	-3.06139	-0.595673
192.126	2.92859	4.75691	0.582172	-0.998575
459.32	20.8452	4.75424	3.53186	1.93007
624.203	9.93673	4.75126	-3.05847	-0.767854
368.256	18.9025	4.74896	0.908303	1.80217
100.053	4.61127	4.74709	0.859523	-2.32298
492.184	9.14423	4.74253	0.927657	-1.45286
665.322	12.3049	4.74082	1.35107	2.34099
350.246	17.4872	4.73598	1.23639	1.56625
533.313	15.5152	4.73525	0.918489	1.80845
350.246	17.2964	4.72745	4.60489	2.0771
609.259	9.75443	4.72016	1.28436	2.27216
296.141	17.7724	4.71998	-3.53453	-0.696638
503.273	15.3418	4.71894	-0.52708	1.56272
490.134	6.6516	4.70927	4.07091	-1.38068
465.222	13.5258	4.70689	-1.94647	-0.5355
218.167	8.82669	4.68475	0.54201	0.742252
253.152	6.4143	4.68216	-1.88821	-0.0691573
230.042	10.549	4.68129	2.86519	-1.08121
657.248	9.20205	4.67953	2.81591	-0.62554
483.229	11.2471	4.67753	-1.70362	-0.0504951
311.158	6.3829	4.67388	-0.624669	-1.35597
519.268	12.0228	4.67211	-1.40508	0.320573
134.109	17.7821	4.66901	-3.9003	-1.09539
464.191	10.6368	4.66901	-1.94479	-0.534848
168.115	6.43856	4.6576	1.55611	-0.292081
432.129	9.09847	4.65587	-2.20031	-2.07475
272.104	14.5457	4.65174	-1.9343	0.848028
218.057	15.6849	4.64925	-2.78618	-0.432832
304.117	9.16206	4.64686	2.09306	-0.753601
298.084	13.1708	4.64586	1.24774	3.74969
499.228	11.5066	4.64513	-2.11064	-0.0436878
872.251	16.6007	4.64128	2.66579	-4.04616
537.279	9.92127	4.63981	-1.34393	1.24309
770.203	10.8175	4.63548	-0.635126	2.11309
262.12	13.8646	4.63313	-3.76411	-0.935856
298.157	21.8258	4.63171	-3.96851	-1.19668
144.042	6.85406	4.62209	0.374205	-3.08485
327.242	16.8352	4.62099	4.49762	1.36486
431.177	8.28067	4.59834	-1.19781	0.31576
708.291	21.2261	4.59802	-3.48164	-1.21725
396.181	11.8269	4.59705	2.05198	0.576564
212.141	11.1924	4.59	4.7207	2.13011
500.224	10.9482	4.58628	-1.98401	-0.580311
449.188	6.23284	4.58443	1.35544	4.09461
713.28	9.97687	4.5754	3.84936	-0.399577
607.248	8.41022	4.57477	-3.43517	-0.804172
524.224	11.8006	4.57179	-2.08403	0.281017
575.185	2.99786	4.56195	3.10693	-3.15909
552.184	11.2339	4.55464	-3.40216	-0.885147
192.042	16.3837	4.55163	2.78649	-4.12457
152.12	17.4551	4.54843	-2.75428	-0.885615
498.144	9.33558	4.54628	-2.47633	-0.307908
472.194	11.0153	4.5441	2.43661	4.513
218.167	10.5517	4.53878	0.742408	-0.409778
306.095	9.01667	4.53534	2.92189	-1.69969
361.138	6.54311	4.53253	-0.779913	-2.38755
202.027	15.0842	4.52827	-0.0848006	-2.07036
384.155	16.2236	4.51485	-2.25684	-0.954034
371.173	17.2096	4.514	-2.12693	-0.87754
341.132	2.00594	4.51231	1.06516	-1.44241
800.216	10.7001	4.51094	-1.7408	0.381664
560.202	17.6311	4.5088	-1.45522	0.129909
242.095	11.3958	4.50473	-3.41425	-0.941391
392.096	11.5877	4.50459	2.18043	-3.66012
140.084	9.074	4.50253	3.0851	2.25948
470.176	13.7586	4.50169	-1.93404	-0.530291
178.135	11.7576	4.50149	4.70457	2.29212
542.192	19.6516	4.49998	-2.62783	-0.457911
274.069	5.34738	4.49715	3.03335	-0.52151
546.19	20.1688	4.49113	-2.07044	-0.566133
804.321	12.92	4.49041	0.359785	2.54025
392.096	13.0556	4.48962	2.60669	-1.83903
253.079	1.99985	4.48932	5.19503	0.814456
840.343	9.77815	4.48787	3.71846	-0.455457
187.063	5.48742	4.48445	2.66833	1.66734
479.132	3.2569	4.47929	4.19386	-0.847833
204.09	5.48725	4.47598	2.65917	1.67374
354.277	18.0749	4.47051	3.52028	1.75907
134.109	18.7467	4.46664	-3.77454	-0.894037
247.157	10.6439	4.46607	5.52044	0.341956
738.349	12.4182	4.45936	-2.30333	-0.139683
481.252	8.9995	4.45704	0.865351	1.27493
802.235	2.38904	4.45617	2.72034	-0.106242
392.095	9.42567	4.44858	1.19249	2.03479
834.332	11.9447	4.44738	2.11931	4.08948
462.116	9.47767	4.44692	1.62655	0.283379
152.12	18.7469	4.44681	-3.77749	-0.896875
392.254	18.1789	4.44652	4.13496	2.76814
296.082	15.4932	4.44325	-2.36108	-0.216217
294.096	8.1601	4.44047	-2.25094	-0.276342
266.116	9.27847	4.43279	-3.25604	-0.73211
318.072	4.61469	4.43126	-0.419939	-2.30745
166.099	10.8858	4.42972	2.22105	-1.90647
152.12	18.2273	4.42949	-4.14451	-1.26612
371.176	8.19657	4.42318	-2.04269	-0.623707
202.172	11.1341	4.41857	-2.30313	-0.438036
230.114	7.64083	4.41759	0.404108	1.86753
234.162	9.5839	4.41373	-2.3382	-0.529773
761.335	13.1101	4.41351	2.32035	3.8056
407.213	10.9268	4.41336	4.01028	-1.633
610.421	20.2241	4.41156	3.33322	3.36806
246.089	11.5054	4.4101	-3.52587	-0.918348
419.216	6.96071	4.40846	3.61122	-0.669996
350.246	18.9008	4.4048	3.45738	1.23065
136.125	16.3965	4.40449	2.97316	-4.2432
367.148	6.41768	4.40392	4.55946	1.72604
383.214	5.991	4.40122	2.53307	1.46863
647.205	8.3927	4.39681	4.00341	-0.356362
341.184	10.3978	4.3833	4.87981	-0.809556
315.22	12.1868	4.37976	-3.24067	-0.157153
515.221	7.06553	4.37361	-3.44043	-1.28947
309.158	11.448	4.37304	4.87073	-0.187166
526.279	6.10171	4.37161	-2.19981	-0.0614203
350.246	18.6683	4.36921	4.07906	0.688037
202.027	21.4075	4.36713	0.0647633	-3.64934
440.239	11.1335	4.36166	-3.34318	-0.889737
945.493	13.0257	4.36138	4.41099	1.36923
376.129	16.8779	4.35737	0.64294	-3.70789
236.126	6.42567	4.35595	-1.30877	0.285299
532.175	9.429	4.35237	0.719317	1.69806
470.176	13.2574	4.34864	-1.92045	-0.52593
226.159	8.3093	4.34698	0.996338	0.257306
329.257	17.8864	4.34305	1.77763	3.82728
519.264	9.93282	4.34247	-1.498	0.375557
395.143	7.713	4.34219	2.5882	3.15922
199.12	2.09454	4.33684	5.16815	1.41232
519.269	12.6886	4.33678	-3.6164	-1.06516
376.11	21.4052	4.33607	0.0947678	-2.21519
266.151	9.00191	4.32919	-1.92235	0.748907
456.233	8.85561	4.32068	2.22683	-0.738693
222.052	11.5348	4.31951	-2.12258	-0.89666
349.196	11.4111	4.31927	-2.85884	-0.938743
923.343	11.226	4.31891	-2.25002	-0.96807
572.202	15.3867	4.3185	-0.484269	0.569319
684.219	15.5807	4.3185	-0.484432	0.569309
384.154	13.2067	4.31849	-0.484383	0.569313
670.22	19.0363	4.31847	-0.484444	0.569306
348.136	18.5337	4.31846	-0.484382	0.569311
346.082	12.4227	4.31845	-0.484487	0.569301
660.294	19.9837	4.31845	-0.484525	0.569269
682.278	20.447	4.31845	-0.484216	0.569319
391.174	7.307	4.31843	-0.484536	0.569294
700.289	18.3267	4.31842	-0.484182	0.569319
700.287	18.1557	4.31842	-0.484317	0.569313
352.115	18.901	4.3184	-0.484154	0.569318
622.234	11.038	4.31839	-0.484616	0.56928
718.294	12.8607	4.31838	-0.484473	0.569297
698.25	20.4647	4.31836	-0.484508	0.569292
828.376	19.573	4.31836	-0.484506	0.569292
682.276	20.9357	4.31836	-0.484428	0.569299
724.252	16.581	4.31834	-0.48459	0.56928
352.127	16.4877	4.31831	-0.484619	0.569274
698.234	16.9077	4.3183	-0.484642	0.56927
708.255	16.815	4.31829	-0.484602	0.569275
768.278	16.4657	4.31829	-0.48449	0.569287
550.256	18.3347	4.31828	-0.484596	0.569275
714.245	16.3863	4.31827	-0.484657	0.569266
1032.38	19.3627	4.31827	-0.484692	0.56926
312.137	19.9927	4.31827	-0.484695	0.569259
490.182	11.687	4.31827	-0.484633	0.569269
366.114	16.838	4.31825	-0.484664	0.569263
398.246	21.772	4.31825	-0.484587	0.569273
600.236	20.9923	4.31825	-0.484668	0.569262
591.264	10.4673	4.31824	-0.484703	0.569256
236.068	12.5897	4.31823	-0.484587	0.569272
266.079	14.3157	4.31823	-0.48459	0.56927
758.534	14.4297	4.31823	-0.484674	0.56926
624.199	14.8863	4.31823	-0.48466	0.569261
328.131	13.406	4.31822	-0.484693	0.569257
784.273	16.1677	4.31821	-0.484643	0.569262
370.1	2.13867	4.3182	-0.484694	0.569254
677.321	20.0073	4.31816	-0.484735	0.569244
654.214	16.8133	4.31815	-0.484762	0.569238
384.158	18.5693	4.31814	-0.484713	0.569246
700.29	19.2453	4.31813	-0.484737	0.569242
482.219	6.90233	4.31812	-0.484551	0.569264
432.142	21.4403	4.31812	-0.484718	0.569244
298.158	18.9493	4.31811	-0.484699	0.569245
650.228	8.49133	4.3181	-0.484222	0.56929
934.409	17.1783	4.3181	-0.484734	0.569239
727.286	17.4363	4.3181	-0.48472	0.569241
692.247	21.4357	4.31809	-0.484725	0.56924
631.263	11.169	4.31809	-0.484701	0.569243
654.211	16.589	4.31808	-0.484642	0.56925
528.273	18.336	4.31808	-0.484613	0.569253
935.271	11.0557	4.31808	-0.484722	0.569239
1161.43	11.4523	4.31808	-0.484589	0.569256
363.171	13.4083	4.31807	-0.484646	0.569249
727.283	17.0753	4.31807	-0.484723	0.569238
486.263	18.3347	4.31804	-0.48467	0.569243
296.173	17.1777	4.31804	-0.484664	0.569244
312.137	20.929	4.31802	-0.484654	0.569243
677.319	20.979	4.31802	-0.484784	0.569223
312.138	12.8643	4.31801	-0.484707	0.569235
531.197	10.4647	4.31801	-0.484688	0.569237
695.277	9.481	4.318	-0.484132	0.569284
602.201	10.4683	4.318	-0.484767	0.569224
346.142	13.4063	4.31799	-0.484743	0.569228
288.092	11.1043	4.31799	-0.484714	0.569231
235.118	8.199	4.31797	-0.484794	0.569218
960.327	12.4393	4.31797	-0.484747	0.569225
1144.29	11.17	4.31796	-0.484778	0.569219
769.28	10.512	4.31794	-0.484657	0.569234
705.299	12.7347	4.31794	-0.484718	0.569225
312.137	20.485	4.31793	-0.484754	0.56922
440.186	12.333	4.31793	-0.484703	0.569226
623.212	10.7033	4.31792	-0.484766	0.569217
1125.43	10.582	4.31792	-0.484871	0.569198
490.202	19.7177	4.31791	-0.484762	0.569216
326.152	18.534	4.3179	-0.484803	0.569209
356.162	19.525	4.31789	-0.484859	0.569198
452.163	10.9473	4.31788	-0.484664	0.569226
356.165	19.692	4.31788	-0.484623	0.569231
783.291	9.72167	4.31787	-0.484775	0.569211
660.294	20.4203	4.31787	-0.484825	0.569202
727.285	17.657	4.31785	-0.484831	0.569199
973.374	18.1517	4.31784	-0.484833	0.569198
330.147	20.9287	4.31784	-0.484812	0.569201
928.232	10.988	4.31783	-0.484817	0.569199
591.277	20.0563	4.31783	-0.484827	0.569198
505.238	12.438	4.31782	-0.4847	0.569215
669.298	13.856	4.31781	-0.484849	0.569192
754.23	9.905	4.31781	-0.484821	0.569197
599.222	10.8563	4.3178	-0.484918	0.569177
621.225	8.129	4.31779	-0.484847	0.569191
426.242	18.3357	4.31779	-0.484711	0.569211
933.345	9.18133	4.31779	-0.484775	0.569202
670.175	8.82333	4.31778	-0.484846	0.56919
307.146	14.9553	4.31778	-0.48484	0.569191
411.151	9.71	4.31778	-0.484741	0.569206
792.328	7.44367	4.31778	-0.484861	0.569187
457.22	11.091	4.31778	-0.484771	0.569201
488.14	9.42033	4.31777	-0.484797	0.569196
529.251	11.9037	4.31777	-0.484715	0.569207
918.276	11.0923	4.31776	-0.48481	0.569193
781.282	10.471	4.31774	-0.484751	0.5692
731.278	13.4263	4.31773	-0.484752	0.569199
808.204	11.997	4.31771	-0.484847	0.569182
371.173	10.9423	4.31771	-0.484859	0.569181
347.174	16.461	4.3177	-0.484841	0.569183
591.267	11.0397	4.3177	-0.484738	0.569197
753.281	10.7463	4.3177	-0.484844	0.569182
192.043	14.948	4.31769	-0.484834	0.569183
188.048	19.0443	4.31769	-0.484711	0.5692
260.105	17.0223	4.31768	-0.484872	0.569175
396.103	7.20133	4.31767	-0.484825	0.569182
612.169	11.767	4.31766	-0.484753	0.569191
628.296	9.50933	4.31766	-0.484753	0.56919
412.224	17.179	4.31765	-0.484798	0.569184
374.173	17.5843	4.31764	-0.484774	0.569185
212.068	6.937	4.31763	-0.484896	0.569167
886.274	8.336	4.31763	-0.484868	0.56917
930.317	12.4253	4.31761	-0.484843	0.569172
435.253	14.069	4.3176	-0.484915	0.56916
996.337	16.829	4.3176	-0.484855	0.569169
753.282	8.30167	4.3176	-0.484841	0.569171
1023.39	12.4983	4.31759	-0.484906	0.56916
564.25	18.0683	4.31759	-0.484633	0.569197
228.079	16.4803	4.31759	-0.484761	0.569181
249.137	6.57167	4.31757	-0.484861	0.569165
978.328	18.3897	4.31756	-0.484926	0.569154
271.12	10.959	4.31756	-0.484919	0.569155
440.183	12.5977	4.31754	-0.484903	0.569155
632.307	21.347	4.31754	-0.48477	0.569175
631.265	11.8453	4.31754	-0.484868	0.569161
438.204	17.1763	4.31753	-0.484773	0.569174
481.244	7.936	4.31753	-0.485033	0.569119
667.213	9.42167	4.31753	-0.484957	0.569144
915.334	9.58667	4.3175	-0.485003	0.569131
915.349	10.4867	4.3175	-0.484657	0.569184
273.1	10.8637	4.3175	-0.484818	0.569164
933.308	9.83433	4.3175	-0.484913	0.569149
978.33	18.1507	4.31749	-0.484877	0.569154
367.2	14.131	4.31749	-0.484892	0.569151
554.18	10.553	4.31748	-0.48497	0.569136
614.183	8.985	4.31748	-0.484849	0.569157
464.105	8.73333	4.31748	-0.484961	0.569138
713.271	16.7963	4.31747	-0.484879	0.569151
531.232	7.532	4.31746	-0.484978	0.569133
548.274	7.255	4.31746	-0.484892	0.569148
577.397	12.889	4.31744	-0.484852	0.569152
696.215	11.179	4.31741	-0.484955	0.569132
494.09	7.418	4.31741	-0.485031	0.569115
499.149	11.7437	4.3174	-0.484665	0.569171
863.352	9.09033	4.31737	-0.484926	0.569133
443.196	10.9497	4.31737	-0.484923	0.569133
202.027	15.5517	4.31735	-0.484814	0.569147
469.21	16.7613	4.31729	-0.48501	0.569109
745.294	14.345	4.31727	-0.484986	0.569111
466.118	9.276	4.31726	-0.484832	0.569134
506.158	19.4027	4.31726	-0.484981	0.569111
696.2	12.4543	4.31724	-0.484622	0.569157
600.171	9.067	4.31723	-0.485003	0.569103
178.026	7.41233	4.31722	-0.484846	0.569127
285.1	15.5883	4.31719	-0.485064	0.569086
1184.32	12.9517	4.31717	-0.484953	0.569106
516.175	11.7593	4.31716	-0.484939	0.569107
513.238	11.12	4.3171	-0.484906	0.569105
188.047	15.5023	4.3171	-0.484985	0.569092
928.249	10.1393	4.31707	-0.485042	0.569078
652.166	9.303	4.31706	-0.485006	0.569084
410.267	6.88833	4.31703	-0.484967	0.569087
784.224	11.5743	4.31699	-0.484986	0.569079
368.183	8.37633	4.31688	-0.484671	0.569107
486.165	12.1537	4.31685	-0.485079	0.569046
318.188	1.296	4.31682	-0.485093	0.569039
538.221	17.625	4.31672	-0.48491	0.569059
333.178	2.26433	4.3167	-0.485154	0.569012
554.213	9.93967	4.3167	-0.485062	0.569032
591.268	10.803	4.31666	-0.485104	0.56902
511.242	12.3153	4.31665	-0.484989	0.569039
336.168	6.84667	4.31652	-0.484465	0.569084
750.202	12.465	4.31644	-0.48524	0.568957
659.28	8.14767	4.31627	-0.485252	0.568938
663.254	9.461	4.31626	-0.485149	0.568964
464.167	11.0695	4.31614	-2.8416	-0.941263
591.254	8.80067	4.31607	-0.484722	0.569001
612.196	9.84067	4.316	-0.484624	0.569003
489.164	11.9743	4.31596	-0.485046	0.568945
511.276	7.71133	4.31427	-0.485244	0.568697
825.306	8.953	4.31419	-0.485031	0.568719
902.287	11.8887	4.31418	-0.484892	0.568737
607.247	8.68967	4.31406	-0.485426	0.568629
242.094	14.6501	4.31226	0.649848	0.795795
503.184	2.31633	4.31082	0.102174	1.38038
162.032	13.9659	4.3091	-4.39742	-1.29618
129.067	1.38933	4.30761	0.846564	0.640794
459.21	10.8474	4.30548	-2.81637	-0.466807
265.152	7.63933	4.30293	0.481835	1.94153
774.404	13.5605	4.30086	-3.07877	-0.438224
126.032	7.74	4.30047	0.0432403	-3.82081
152.12	21.8762	4.29807	-4.03873	-1.38588
543.196	11.3229	4.29343	-1.63772	0.517157
247.157	9.793	4.29246	3.41925	-3.99569
228.136	13.1082	4.28554	5.21192	2.00762
403.199	8.90263	4.2813	-4.43238	-1.333
152.12	13.9659	4.27977	-4.4021	-1.29998
252.172	10.6795	4.27955	-2.76803	-0.67602
249.173	10.9294	4.27864	3.66669	1.03966
276.158	6.6642	4.27826	-2.01792	-0.607895
327.168	9.85805	4.27556	4.35893	0.271047
290.116	15.6872	4.27201	-3.20967	-0.595915
517.18	11.1576	4.27128	3.02151	-1.49399
510.195	9.12611	4.27058	1.08418	-2.69645
346.18	20.253	4.26729	-2.25037	-0.97406
284.07	19.1067	4.26343	-0.196562	-4.02529
365.277	7.01889	4.26127	2.0469	-0.902117
361.191	19.5749	4.2596	-2.72495	-0.821899
494.144	11.555	4.25763	-2.20903	-0.736422
456.232	9.289	4.2563	-2.1224	-0.900402
126.032	6.85089	4.25613	0.950633	-3.52692
336.136	16.8609	4.24658	-0.360683	-3.35159
465.221	13.7638	4.24406	-2.02983	-0.509323
535.328	15.188	4.23563	4.79736	1.71107
298.157	19.6858	4.2308	-2.2607	-0.991333
748.286	20.5434	4.22871	-2.11237	-0.895712
752.422	13.5633	4.22811	-3.37895	-0.592776
134.109	9.00832	4.22662	-2.79715	-0.0804849
558.222	8.2141	4.22401	-0.906865	0.913915
136.125	21.4029	4.22175	1.18578	-4.61594
293.126	13.7147	4.21495	-2.49268	-1.13213
392.096	10.5078	4.21276	2.84966	-2.93371
554.224	7.1735	4.2054	-2.32302	-1.03109
210.126	13.4408	4.20206	4.90099	1.22316
327.168	8.21036	4.20154	3.67271	-2.15296
384.106	11.3069	4.19207	-2.54534	-0.910303
220.183	13.0732	4.19089	-2.53346	-0.750935
242.152	6.6725	4.1876	0.978468	2.8886
390.239	18.9025	4.18469	3.35563	1.33734
379.2	16.224	4.18398	-2.49525	-1.13677
244.179	6.56104	4.17901	3.28348	0.872187
510.222	5.86817	4.17662	-0.845623	1.16922
361.137	7.09938	4.17176	-2.34827	-0.209563
290.116	16.0028	4.17161	-2.84581	0.395504
821.292	9.44457	4.17061	2.0579	-1.83145
461.188	7.98618	4.16301	0.891955	-3.47761
300.1	18.1341	4.16087	-0.292263	-3.243
288.118	3.33809	4.16043	4.76471	0.116326
542.227	8.26762	4.15918	-1.61655	0.723322
283.09	9.524	4.1481	2.0166	3.74621
511.278	7.0978	4.14226	-3.4261	-1.29544
196.146	11.7561	4.13222	5.00399	1.71202
408.23	18.345	4.12198	0.334935	1.29939
414.226	9.62278	4.11824	-3.47766	-0.956054
273.064	12.5203	4.11817	2.88051	4.57565
254.188	9.6095	4.11467	-2.32395	-1.04076
260.105	19.652	4.11315	-1.82358	-0.232625
341.184	9.335	4.1124	3.27179	-2.81032
277.132	14.6487	4.1086	1.16857	1.02754
152.12	14.3057	4.10796	-4.20453	-1.46301
318.07	4.10113	4.10323	0.33015	-2.57587
680.155	9.34378	4.09796	1.46415	4.06713
428.179	2.82875	4.09582	0.627164	0.102168
122.073	8.37678	4.0932	2.86769	-1.05701
248.053	9.10243	4.09029	1.88733	3.60248
689.275	8.34895	4.08715	-1.43997	-3.60955
806.337	12.1263	4.08478	-0.128254	2.33121
384.274	8.15312	4.08459	2.88398	1.24333
220.183	11.6739	4.08369	-1.06964	0.86134
344.138	8.6505	4.08163	0.378914	1.33173
520.21	19.0472	4.07849	-2.94054	-0.45216
574.167	11.497	4.07435	-2.22465	-0.777718
496.133	3.0068	4.07266	1.4825	2.48222
202.027	18.7138	4.0718	-3.8561	-1.97553
814.217	9.93215	4.0696	4.44617	0.856314
610.151	8.5266	4.06109	2.92832	4.6178
502.225	7.95725	4.06105	0.368421	1.30318
524.224	12.6809	4.06039	-2.77035	-1.15709
522.251	6.88275	4.05946	0.402695	1.34877
796.207	11.5562	4.05786	4.55408	-1.53894
533.356	19.9751	4.05644	4.66119	2.43826
407.215	11.6779	4.0553	4.471	1.50867
367.091	7.05923	4.05396	4.451	1.14528
470.143	7.48784	4.05064	3.37716	-0.0671398
601.223	8.94067	4.04995	-3.45978	-1.34077
663.243	7.35994	4.0498	-0.780172	-3.67982
297.143	5.23723	4.04783	0.970775	-2.61472
619.248	9.99107	4.04776	-2.83846	-0.674953
343.272	20.4772	4.04752	2.58404	4.17513
434.118	7.4895	4.04588	4.33855	-0.59548
710.206	12.2012	4.04489	4.47275	0.429269
532.178	9.11996	4.04185	-0.131632	-2.26425
542.192	19.0459	4.04015	-3.21236	-0.700116
548.118	10.7	4.03181	4.62854	1.42113
344.089	0.930571	4.02868	0.167943	-1.01216
302.098	4.1089	4.02712	0.439644	-1.22643
192.042	7.70621	4.02474	-1.90553	1.00231
535.331	15.4692	4.02393	4.6909	0.366756
302.134	6.05356	4.01834	2.1265	-0.0487721
202.027	14.3067	4.01575	-4.32018	-1.47401
190.13	9.846	4.01548	1.07475	-0.912471
270.092	21.9491	4.01491	-2.22736	-0.624314
559.263	7.73975	4.0114	1.02553	-0.898165
670.174	8.3215	4.01116	1.02754	-0.899744
235.12	8.4555	4.00503	1.35259	3.40138
306.095	8.01621	4.00306	-0.162073	-3.33713
580.179	11.5646	3.99926	2.98299	4.71644
490.109	9.161	3.9988	1.07124	-0.924199
652.164	11.6435	3.99245	-1.98037	0.826852
341.111	9.3684	3.98616	-1.98277	-0.0592739
315.22	12.3882	3.98141	-4.50202	-1.40404
246.089	10.4947	3.98126	-2.40296	-0.837257
354.147	19.0965	3.97686	-3.00283	-1.01729
500.68	7.801	3.97637	1.1393	-0.974599
343.127	7.61385	3.97502	3.32741	1.2728
294.095	7.9478	3.97378	-0.951345	2.24181
817.265	11.2705	3.97222	-2.50805	-1.16561
480.14	11.0698	3.95369	-3.03192	-1.03735
454.146	7.23344	3.95192	-0.416418	2.02098
449.189	10.9318	3.9516	1.35751	2.77879
709.222	8.28554	3.94778	5.41076	1.86496
288.089	8.93229	3.94736	1.7464	-3.3161
202.1	11.0585	3.94526	-2.50884	-1.16889
556.193	12.662	3.94299	-2.32215	-1.0569
397.195	7.7868	3.94269	-0.801876	2.99782
689.251	9.82583	3.9386	-2.32219	-1.05745
297.143	4.09245	3.92796	2.85421	-1.50717
475.201	9.66	3.92329	-0.634424	-1.31645
364.162	9.933	3.92044	1.18752	3.10332
292.204	18.1957	3.91257	4.49379	1.3087
487.169	7.73204	3.90725	-4.49008	-1.40986
464.098	8.73967	3.90703	2.68489	4.31631
560.202	17.0349	3.90679	-3.38736	-0.823375
404.1	6.85683	3.90673	-2.20956	-0.698425
419.216	14.4899	3.90303	2.89052	-2.21206
366.149	19.5491	3.90246	-2.69977	-1.12743
220.183	12.4356	3.89932	-3.87296	-0.690461
872.259	11.232	3.89842	5.32289	1.44688
100.089	6.0534	3.89681	1.24349	1.96562
469.196	12.88	3.89408	-2.32169	-1.06132
886.275	11.8126	3.89404	5.28988	1.65789
316.095	15.714	3.89313	3.211	-4.36014
373.138	8.08187	3.89029	1.82593	1.87725
624.17	9.30477	3.88386	-0.326942	1.10312
354.147	18.2167	3.87229	-2.99627	-1.3945
301.095	14.2375	3.87205	1.62233	2.4512
708.292	20.721	3.86855	-2.32039	-1.06324
538.168	14.2152	3.86619	-2.32092	-1.06361
555.195	14.2145	3.86481	-2.32085	-1.06371
463.206	7.45388	3.8641	0.33564	2.49997
419.216	14.2405	3.86363	3.89116	-1.04641
678.176	7.213	3.86016	1.10155	1.95389
680.265	9.145	3.85811	1.14486	1.99098
280.132	9.38243	3.85798	-0.215366	-3.65931
415.148	9.94467	3.85453	-0.197324	-4.15152
502.206	11.5618	3.85437	1.13665	1.99829
545.212	12.1808	3.8516	-2.71694	-0.839433
923.512	13.0083	3.85085	4.40497	1.48434
877.511	12.1702	3.84665	2.28659	-2.07495
417.199	7.90362	3.84443	2.29119	3.67298
134.11	14.3115	3.84441	-2.00901	-0.775016
524.111	2.04325	3.84222	0.541619	1.59745
400.173	12.0018	3.84021	0.160906	3.16945
612.265	7.24983	3.8336	-2.31973	-1.06618
758.375	13.4628	3.83256	-3.59481	-0.878801
851.328	7.729	3.8317	-2.31979	-1.06631
458.205	7.354	3.83097	1.66391	2.48084
321.179	7.7325	3.82671	3.16465	-0.153957
220.182	11.1285	3.82015	-4.48696	-1.40261
344.14	8.8415	3.81964	1.67727	2.49085
1142.27	11.4605	3.81859	1.67856	2.49149
280.116	4.0935	3.81636	-0.46456	-1.54702
838.329	9.94538	3.81268	2.59609	-0.02865
200.157	10.5557	3.81007	1.55984	0.606468
722.206	10.9275	3.80906	-2.51698	-0.675671
402.132	17.4101	3.80805	3.62523	2.02667
837.486	10.5322	3.80709	-3.58069	-0.816039
260.105	11.4023	3.80365	-4.36428	-1.37701
666.181	10.5309	3.80188	4.53677	2.12772
583.199	7.1185	3.80149	3.32622	-3.60665
343.091	6.5215	3.80054	0.446352	1.76552
252.173	9.6054	3.80008	-2.62665	-0.856033
250.156	9.1058	3.7997	1.33639	2.03465
309.158	13.3729	3.79561	-4.57248	-1.22792
533.176	8.074	3.79488	-2.77738	-1.27074
564.265	7.06083	3.78997	1.70694	2.51166
154.135	7.94937	3.78488	2.8963	-4.26254
217.074	8.18708	3.78197	-0.0205679	2.86012
412.136	9.4665	3.78151	-0.695645	0.495953
483.298	21.1025	3.77807	-2.31821	-1.07046
761.274	9.93214	3.77569	-1.91153	-0.526287
220.059	2.1228	3.77516	1.53951	-0.238144
134.109	15.0913	3.76729	-4.41248	-1.46403
452.215	5.95267	3.76707	1.72971	2.52773
520.187	8.1212	3.76502	2.37513	-2.19117
506.263	7.829	3.76382	1.73272	2.52968
453.25	11.1996	3.76242	5.12138	1.19137
359.195	6.665	3.76136	1.86337	4.07411
804.321	11.5101	3.75926	0.547338	2.47673
429.179	9.49125	3.75608	-0.0159327	-3.15779
348.142	7.96004	3.75455	0.65054	3.65902
316.201	20.221	3.75424	3.13899	2.11927
347.173	16.903	3.74741	-0.772594	0.40021
796.207	9.94133	3.74622	1.75012	2.54186
500.153	7.7972	3.74248	1.24556	-2.02113
294.22	20.2204	3.74099	2.8176	2.09484
296.141	13.9667	3.73911	-4.064	-1.25822
785.238	11.1988	3.73767	1.7584	2.5477
375.152	7.17567	3.73584	-2.01429	-0.545723
457.63	14.4465	3.73568	-0.899585	0.206545
330.278	18.8424	3.73244	5.41509	1.11503
810.242	19.8753	3.73152	-2.01097	-0.591755
399.171	2.59583	3.73004	-2.17976	-0.669234
212.068	7.2025	3.72781	3.33511	-3.09478
323.194	8.39283	3.7266	2.87008	-1.29586
699.259	9.35317	3.72104	1.77351	2.558
529.235	8.296	3.71969	-3.53123	-1.3449
308.045	17.6103	3.71842	-2.31482	-1.07476
408.155	16.4943	3.71516	-2.48439	-1.10131
730.274	18.7479	3.71164	-2.6978	-0.631868
1112.27	11.2385	3.70203	3.37995	-3.13811
527.22	9.11414	3.70136	-0.370536	-3.60049
167.058	2.76067	3.69973	2.01904	0.241621
409.195	8.92969	3.69818	2.6614	-2.02058
529.158	12.5866	3.69666	0.957653	2.52031
561.242	14.227	3.69475	1.93524	-2.12167
268.168	16.4296	3.6923	1.38753	2.04048
281.147	7.75812	3.69094	2.62293	-4.04492
354.147	18.7475	3.6873	-2.28573	-2.02342
465.128	11.2034	3.67861	2.18471	3.26595
563.258	14.3169	3.67734	4.23574	-2.11751
526.24	13.0583	3.67196	-2.38043	-0.76999
392.096	8.7521	3.66918	0.14887	-4.41328
288.085	6.83817	3.66728	-1.92518	-1.15216
431.267	21.817	3.66672	-1.47303	-0.0278691
392.254	18.3851	3.66447	3.11767	1.97114
292.204	16.8265	3.66111	4.64046	0.0587275
608.175	9.49679	3.66013	2.92286	0.600287
458.175	13.6052	3.65623	0.581365	1.68843
144.042	7.74178	3.65541	1.00719	-3.9342
569.245	7.4235	3.65294	3.7165	0.115708
169.037	2.26529	3.6479	1.42977	1.43913
268.165	9.7996	3.64612	1.37312	2.03166
551.227	10.9809	3.64367	3.46878	1.07711
396.215	10.7751	3.64266	-2.94595	-0.839654
286.084	21.0957	3.6424	-1.8479	-3.81223
766.197	11.6399	3.64128	4.59883	-0.900117
383.18	7.996	3.63757	-1.48997	-0.385568
714.23	15.677	3.63395	-1.33097	0.157026
181.146	13.4303	3.62607	3.50798	-3.26233
631.233	7.9819	3.62528	-0.887433	-3.98639
710.207	13.4104	3.62399	2.61483	-2.41014
678.291	10.9218	3.62199	2.13864	0.65695
470.144	7.73069	3.62045	-3.21495	-1.27275
522.136	7.797	3.61973	-0.433606	-4.13416
192.042	7.80043	3.61541	2.77061	-3.61218
334.199	7.41583	3.61477	-2.17334	-0.668611
236.178	8.85814	3.6133	1.4143	1.16964
858.235	16.6528	3.61016	1.76802	-3.36361
483.195	10.4719	3.60502	2.26377	-1.48397
440.17	10.691	3.60333	3.41642	0.71092
558.166	19.6235	3.6031	-1.46768	-0.0238819
288.085	7.34609	3.60227	-0.131619	-4.28064
532.277	8.67667	3.59752	1.88225	2.63127
234.137	4.6262	3.59746	1.52994	2.20588
354.147	21.0952	3.59697	-2.81016	-3.06333
216.147	7.39161	3.59133	2.70335	-0.0368269
902.24	16.2639	3.59072	3.05402	0.17342
856.271	16.394	3.58969	0.555284	1.91175
231.183	7.46385	3.58962	5.05517	2.26388
374.1	15.9191	3.58524	3.01217	-1.22042
620.283	11.883	3.58447	-2.30811	-1.08369
262.105	2.57478	3.58309	2.85566	-4.29377
515.222	8.13339	3.58278	-4.45229	-1.50306
336.136	14.3051	3.57919	-2.79831	-1.39144
700.365	18.0777	3.57681	4.73398	3.12169
513.206	8.85025	3.57485	-0.824356	0.344743
363.262	7.09883	3.56771	1.65831	-1.02149
559.17	12.1829	3.55937	4.55802	2.56747
531.16	8.70784	3.55909	1.36061	4.1674
791.248	9.434	3.55883	3.61257	-3.36409
572.237	8.27613	3.55833	-2.82697	-0.32912
724.787	12.8698	3.55498	-0.208074	0.961374
649.24	7.97944	3.55404	0.755167	1.82428
682.207	9.56996	3.55226	0.550415	-1.70052
162.068	8.20483	3.54721	1.31017	-0.0873569
456.159	8.93837	3.54517	-1.56877	0.118761
523.242	7.50743	3.54358	3.96875	-2.43491
508.099	7.491	3.54223	3.63836	-3.38883
268.082	2.12689	3.54215	4.7885	-1.16551
481.252	7.68192	3.53855	3.75526	-0.972711
367.185	12.1939	3.53619	2.08127	0.345885
626.147	8.7314	3.53477	1.47733	2.10919
218.167	19.293	3.53249	-0.0944106	0.948849
227.188	11.8723	3.53188	2.32782	3.386
855.446	16.1224	3.52982	4.68735	-0.895423
148.089	8.37193	3.52832	1.11597	-0.547006
392.157	8.33375	3.52736	-2.32838	-0.769441
962.267	7.487	3.52689	3.66109	-3.4111
344.163	16.2266	3.52576	-2.81581	-1.16277
425.241	9.5104	3.52279	1.15506	2.72124
652.164	10.7207	3.51827	3.65821	0.17084
164.119	8.36767	3.51454	2.04648	0.850668
376.137	8.33455	3.50955	4.78355	2.33661
731.263	10.4595	3.50433	-2.25791	-0.950608
166.098	8.17512	3.50367	4.06537	-1.43645
292.204	19.4014	3.50192	2.52831	4.62242
556.192	13.259	3.50073	-3.99792	-1.48564
826.244	16.7825	3.49919	3.82817	0.303084
300.1	18.517	3.48746	-2.56143	-1.25218
352.262	17.3942	3.48417	3.10987	2.10694
220.084	2.2759	3.4827	3.66542	0.645305
286.088	15.817	3.4821	-0.5386	-4.76748
372.105	6.37856	3.48202	4.79227	-1.06932
444.198	6.9076	3.4784	3.32028	-4.2532
338.152	21.4042	3.47692	0.0844313	-4.89159
202.027	21.8626	3.47624	-2.88574	-1.21441
134.109	9.17736	3.47028	2.88217	0.412896
571.228	8.74807	3.46898	-3.58254	-1.46616
172.088	9.8566	3.46664	3.41872	-4.31742
302.097	5.24471	3.46448	0.455043	-2.38009
696.193	13.0706	3.46098	3.92493	-2.05698
286.129	6.08855	3.44709	-2.18039	0.242931
612.174	10.2907	3.44454	3.77899	-3.52525
1375.01	9.55971	3.44001	2.08366	3.78277
388.135	7.99243	3.43798	0.170951	1.60323
514.315	18.7106	3.43544	5.65524	1.23956
496.303	18.7104	3.43515	5.65757	1.23045
355.179	21.4041	3.43276	0.381368	-3.69787
477.258	12.3154	3.43197	-0.211511	-3.42156
532.155	13.0842	3.4313	2.84142	-4.25652
397.971	0.950667	3.42725	1.76875	-0.11059
753.254	1.98927	3.42343	0.703465	3.34219
445.195	9.27825	3.42232	-3.5311	-0.515472
327.168	9.7622	3.4216	3.40533	-1.23004
794.226	13.8096	3.41994	4.85983	-0.942623
558.229	9.47288	3.4196	4.53284	-1.52417
314.173	9.178	3.41949	5.07205	-0.292486
691.249	8.6828	3.41889	-2.97451	-0.546305
162.053	2.78548	3.41208	-0.380547	-3.92615
290.116	15.393	3.41041	-0.991747	0.437439
262.12	11.0587	3.40972	-4.74773	-1.43486
230.163	3.78543	3.40964	1.10638	0.806956
698.243	9.199	3.40887	-0.875565	0.439355
527.222	9.62177	3.4067	0.361178	-3.83141
459.211	11.0643	3.40417	-4.02641	-0.38223
680.197	10.6756	3.40032	3.88839	0.257502
204.125	1.96208	3.39705	-2.1576	-0.811256
558.242	5.41416	3.39695	-3.6957	-0.968829
547.265	9.73675	3.39555	-0.435567	-1.86003
306.095	6.83537	3.3948	-0.894564	-4.30304
569.248	7.62333	3.39291	3.69072	2.81805
468.326	20.5879	3.39253	-2.80111	-1.24227
124.089	7.72962	3.39248	2.8392	0.867891
311.122	4.0565	3.38694	1.64651	3.42646
320.075	2.19331	3.3818	0.133617	2.62981
545.23	6.1545	3.36594	0.605086	-3.99229
402.132	14.4618	3.36386	4.47328	2.22028
188.032	1.8124	3.36335	1.95319	-0.0418927
573.191	7.12983	3.36148	-0.982749	0.971562
395.159	13.1249	3.35814	-2.42701	-0.493711
459.211	8.34211	3.35653	1.37224	-0.179592
411.139	6.63018	3.34934	-2.81365	0.572953
1034.33	11.5088	3.34688	2.80474	4.13773
526.239	11.8899	3.3443	0.386813	1.63687
665.254	8.13593	3.34357	2.14214	4.3416
615.338	19.1633	3.34025	-0.0523715	2.90917
724.222	9.55258	3.33691	-4.47747	-1.40251
388.135	6.84485	3.33141	-1.59788	-3.62776
270.076	7.73474	3.32783	0.118586	-4.33369
511.278	6.65405	3.32565	-3.96927	-1.42516
260.078	0.9534	3.32294	1.67276	-1.0646
232.039	18.1381	3.32247	1.40516	-4.17878
218.042	2.00558	3.31124	5.87002	1.08232
140.034	0.936917	3.30822	1.46217	0.256218
512.299	15.1571	3.30635	5.75869	1.4981
224.139	8.90738	3.30626	-2.59896	-0.658672
524.223	12.1264	3.30543	4.08089	-1.24339
244.093	2.764	3.30527	2.90536	-4.28359
398.122	9.94826	3.3024	-0.0224311	-4.22138
670.175	9.10489	3.3023	3.18997	4.74318
604.298	12.2102	3.29669	-1.60814	-2.88681
392.103	17.7901	3.29335	-1.89274	-0.538915
388.116	15.9642	3.29025	4.24478	2.73487
503.186	2.031	3.29003	-1.9245	0.0176406
375.169	8.77491	3.28528	-4.2047	-1.24772
676.367	17.0258	3.27687	5.55055	0.743926
432.127	6.79672	3.27208	-2.99045	0.345299
206.13	9.37667	3.26837	-0.269973	1.1095
346.07	9.10175	3.26447	2.74009	4.35181
312.136	16.4758	3.26279	-1.29203	-0.116854
724.224	12.3195	3.26135	1.75711	3.55235
389.184	15.0825	3.25593	-1.74487	-0.531233
334.251	17.0253	3.25588	5.57308	0.749048
677.274	7.511	3.25302	-3.02885	-1.56332
324.085	7.45128	3.25234	0.292488	-3.40703
481.251	8.815	3.24769	3.67603	0.608489
766.296	15.0677	3.24724	-1.74486	-0.532283
162.052	9.0992	3.24149	3.70023	-4.49559
411.139	7.59007	3.24106	-1.57639	-1.85924
622.154	10.6755	3.24079	2.75673	4.37792
812.229	16.6585	3.24023	4.06595	-0.94543
176.047	6.09578	3.23685	-1.94371	0.862982
202.027	17.6316	3.23283	-0.743895	-3.85187
640.165	9.2709	3.23198	4.8184	-1.39123
112.052	8.3795	3.22647	2.523	-0.39973
242.094	13.616	3.22437	-4.09067	0.409959
496.306	17.0251	3.21621	4.3333	1.24538
647.243	9.85468	3.2129	-0.244774	-1.64215
693.394	17.3942	3.21129	1.96971	0.517897
295.142	11.4001	3.21121	-2.01862	0.199861
363.204	10.6861	3.2098	4.38125	-0.951939
292.205	16.173	3.2082	2.33892	4.04139
454.184	9.97	3.2074	3.89981	1.32142
206.13	9.56025	3.20658	2.43448	4.51163
772.207	7.78036	3.20596	-2.95938	-1.29336
264.209	19.9159	3.2031	3.29703	4.77891
336.136	17.4525	3.20269	-0.187616	-2.53801
356.293	19.44	3.20007	5.81472	1.68425
118.063	4.61804	3.19807	0.219517	-1.76785
371.173	18.229	3.19487	-1.95496	-2.442
318.217	19.7002	3.19481	4.10226	2.364
448.101	8.85383	3.19354	4.51971	1.45997
313.085	2.26873	3.19284	1.60975	1.60163
450.138	9.11938	3.19282	-0.7715	-3.082
128.12	8.498	3.1928	1.81663	3.61737
698.35	17.4037	3.19054	2.5886	0.875455
363.262	6.7229	3.18981	0.136007	1.58475
594.159	9.398	3.18909	4.05385	0.159912
545.233	7.69821	3.18524	-2.9441	-1.12751
236.068	13.4072	3.18461	4.68834	-0.121985
453.287	20.1648	3.17619	-1.41073	-1.67645
435.117	11.9	3.17409	1.83187	3.6355
348.228	20.4816	3.17355	2.58617	3.77114
470.098	16.2787	3.17237	3.81017	0.555828
473.24	9.4994	3.16769	-1.31979	-0.152284
449.19	7.22925	3.16731	1.96849	1.17038
312.267	18.8419	3.16636	5.86266	1.64806
531.304	14.0385	3.16249	-3.07802	-1.06929
202.131	2.17217	3.15592	1.76869	-1.37253
281.148	2.42994	3.15383	3.74837	1.19268
432.127	7.93509	3.15374	-2.80389	-0.675271
370.14	12.8615	3.14859	-1.03503	0.401524
306.096	11.0492	3.14722	-1.0638	0.230742
400.174	10.7101	3.14196	2.56452	3.76549
333.288	13.3836	3.14138	3.37997	1.27955
511.227	13.1009	3.12963	2.66995	-1.9283
599.288	14.0245	3.12538	4.72956	1.08115
1001.36	8.31685	3.12252	3.09912	-1.35346
270.22	14.1222	3.11793	3.35047	4.89822
379.2	12.3887	3.11408	-1.9427	-0.675339
352.08	6.17267	3.11126	3.36366	4.88927
432.112	9.25642	3.10661	4.4195	-0.32351
283.091	8.84136	3.10512	4.43215	1.40244
393.237	11.83	3.10376	5.88616	1.71772
355.184	6.7455	3.1015	-1.46249	0.063757
650.285	17.7657	3.09643	-1.79936	-0.0275745
654.208	14.726	3.09594	1.79831	2.44577
748.284	21.0994	3.09071	-2.22437	-0.89278
614.251	21.8942	3.08722	-1.81022	-0.03785
221.105	13.7968	3.08453	6.02969	1.36038
292.204	19.1979	3.08364	2.82695	4.99839
473.19	12.5161	3.07738	-1.5649	0.0465406
132.079	7.24818	3.07627	1.23535	-2.29945
728.217	10.7013	3.07285	2.44188	4.15896
607.278	19.5352	3.06963	-1.21224	-0.00437195
278.163	6.75178	3.06915	-2.51857	-0.733824
290.163	9.731	3.06504	1.52143	3.30629
322.114	6.41283	3.06225	1.91898	3.73015
1010.38	13.0922	3.05935	3.34885	-4.29064
457.304	19.525	3.05396	4.67675	2.29958
521.284	12.4329	3.05314	-3.06219	0.0875542
367.185	12.8356	3.05224	2.98963	-1.68455
285.194	8.00357	3.0519	2.93839	2.38814
670.28	13.0446	3.04875	-3.03873	-1.58951
796.207	10.7998	3.04784	4.79745	-0.025543
692.241	5.51791	3.04614	1.3077	3.0842
520.211	17.0207	3.04383	-2.00035	-0.547849
826.243	14.4605	3.04129	3.04181	4.24032
148.052	6.0583	3.03505	-2.08713	-0.254449
696.198	11.6418	3.02821	-1.08754	0.195175
192.042	9.21125	3.02767	-2.83722	-1.38211
754.227	9.7386	3.02745	-0.463753	0.741325
325.153	12.4104	3.02315	-4.22446	-1.14794
522.137	10.6753	3.02306	1.94839	3.76187
786.222	8.23555	3.02218	-1.91438	-0.355456
354.146	14.3078	3.02195	-2.10349	-1.00057
306.095	7.74544	3.01824	-1.34153	-4.60379
287.137	8.04042	3.01693	3.28692	1.78058
366.153	7.9608	3.01649	0.571571	1.10828
339.153	8.65793	3.01456	1.46	-0.250012
839.306	8.86376	3.01428	1.15833	-2.70141
504.244	7.8826	3.01295	1.98324	2.58182
1154.67	12.2062	3.011	-1.95833	-3.98708
331.178	17.7662	3.00738	-1.81267	-0.0389751
414.226	9.9328	3.00658	-2.87704	-1.24908
234.162	9.95965	3.00205	1.98055	-1.85114
[truncated: 5,418 more rows]

## Sheet: the PCA of B
Supplementary Table S2. Loadings (correlation coefficients between the original variables and the principal components) of the three PCs (PC1, PC2 and PC3) for various citrus species.
Mass	Retention Time	PC1	PC2	PC3
432.142	16.2666	5.91206	-0.0249558	-0.0315985
402.132	15.6814	5.83213	0.361239	-0.406128
749.373	12.3399	5.60511	0.132403	-1.35076
264.137	9.81156	5.38625	3.46842	0.295529
246.126	7.18907	5.36538	3.15268	0.317365
509.152	6.898	5.3314	0.805684	-0.221013
344.09	10.3888	5.28319	3.21176	0.31792
727.391	12.3383	5.25213	-0.237111	-1.99785
552.183	8.70457	5.2338	3.14796	0.558867
653.232	7.95561	5.22964	0.520938	-0.148727
434.143	2.16728	5.16742	0.456505	-0.0430575
358.105	12.9671	5.16084	0.0936821	-0.58686
610.191	10.9629	5.15719	0.789139	-0.0571787
592.179	10.388	5.14793	2.99289	0.146384
358.106	16.6075	5.14439	1.387	-0.778164
469.159	6.89939	5.14032	0.746016	-0.884567
136.089	10.5472	5.13657	0.402292	0.231378
766.224	13.9506	5.11306	-0.347988	-0.811641
358.106	17.1011	5.09282	-0.368433	-0.559117
886.266	16.2663	5.08987	0.0882825	-0.225556
388.116	13.7861	5.08269	0.395742	-0.630012
591.215	10.1637	5.08186	0.618022	0.386536
204.115	7.13138	5.07329	0.168555	-0.638309
388.116	17.5027	5.06564	-0.0170404	0.262972
188.12	9.59039	5.03919	0.812696	-0.721038
416.168	10.2495	5.01886	2.01389	0.193627
772.222	11.8475	5.01114	1.50233	-1.01416
563.222	8.91076	4.99426	1.52334	0.00631339
487.169	6.90256	4.97622	0.582118	-0.801205
418.127	18.0941	4.96375	0.37917	1.29944
394.103	13.9558	4.95563	0.494563	-0.726822
168.115	8.68428	4.93762	1.19484	0.271573
766.224	16.6725	4.92854	-0.778911	-0.696289
786.235	12.5481	4.92524	0.753334	-0.670748
388.116	14.2045	4.92078	1.09808	0.371046
410.097	17.5096	4.91121	0.761534	-0.0899017
547.227	8.71118	4.89335	-0.507407	0.930203
454.125	16.269	4.89288	0.372878	0.281443
408.176	8.37146	4.89021	-0.963707	0.743102
610.189	8.96695	4.88211	1.48824	-0.9172
341.169	6.14831	4.87214	-0.739584	0.073358
470.098	16.2736	4.86391	-0.0150074	-0.0750855
356.111	6.98237	4.82681	-0.155754	-0.342281
264.136	7.19168	4.8117	3.7522	0.371013
337.174	7.48972	4.77991	0.166298	0.491979
710.206	12.2023	4.75772	-0.78572	0.314999
872.259	11.2322	4.73414	-0.793033	0.415636
798.214	17.5117	4.71605	0.274286	-0.299371
330.168	8.7129	4.70431	0.0106586	0.188007
601.303	13.4851	4.6882	-0.801955	0.590908
196.146	11.7521	4.6875	-0.847123	0.253374
292.204	14.9733	4.68556	-0.822115	0.464536
395.119	5.87827	4.68458	-0.397749	-1.19432
481.252	7.67122	4.67761	-0.77388	0.799382
476.239	14.9914	4.66819	-0.822783	0.539769
320.147	7.49089	4.66075	-0.805067	0.687804
624.206	11.1113	4.66028	1.61939	-0.871287
902.24	16.2674	4.65943	-0.822772	0.574306
352.262	17.0274	4.64778	-1.58993	-0.283247
433.195	10.5597	4.63792	1.74992	1.50222
372.121	14.8085	4.58177	-1.62699	-0.663347
462.153	11.1074	4.57541	1.38218	-0.772117
358.105	11.9972	4.56781	0.150005	-0.180095
402.131	14.4622	4.56234	-0.91476	-0.248368
336.083	5.82222	4.56203	1.02708	-1.71942
693.394	17.0272	4.55856	-1.70224	-0.235227
314.078	10.6769	4.55781	0.150247	-0.611573
856.255	16.2684	4.55489	-0.297284	0.0511205
563.221	9.55438	4.55241	0.409249	0.843624
766.224	15.7802	4.5507	0.764666	-2.93415
217.059	2.08811	4.54842	-0.133334	0.0786267
789.268	8.9665	4.54679	1.44465	-1.69645
222.126	10.8843	4.53512	-0.705769	-0.857183
333.288	11.4573	4.53016	0.837302	1.83427
358.105	18.5268	4.52788	0.422785	-0.470112
358.105	14.7352	4.52766	0.179805	-0.358074
226.168	5.98261	4.52639	1.76601	0.541489
331.09	9.24621	4.5254	-0.40616	-0.881358
779.432	13.8761	4.51587	-1.31234	0.441913
501.164	11.3703	4.51355	-0.741259	0.354357
328.094	12.4083	4.50851	0.019798	-0.239306
289.262	11.3406	4.50344	0.684666	1.63269
844.228	9.933	4.50157	-0.603126	0.939833
414.153	10.8204	4.50005	-0.616887	0.865342
763.306	10.2789	4.48825	-1.1038	0.340098
242.115	8.93309	4.48124	1.81976	0.328031
344.09	15.5403	4.47084	0.0521134	0.238254
157.146	15.1771	4.46927	1.29567	-1.31826
388.116	17.8783	4.46452	-1.40039	-1.4808
426.071	17.5101	4.46352	0.0609844	0.0598402
410.098	14.2148	4.46027	0.0636161	0.0143143
387.153	11.1035	4.4559	-2.06877	-0.175907
335.137	8.43309	4.45447	0.586107	-0.663911
314.186	18.1871	4.44356	-1.36823	0.272097
900.459	9.67222	4.42724	0.236965	-0.427939
563.221	9.92186	4.42683	0.0841927	-1.90338
822.328	7.696	4.42476	-0.891562	-0.687831
1242.36	10.4228	4.41485	2.60421	-1.76428
798.214	14.2126	4.40853	-0.115633	0.0315051
467.177	2.07909	4.39727	-1.46299	-0.0571973
462.117	9.82093	4.39266	4.25187	0.479272
210.126	13.4417	4.38603	-1.34111	0.758927
945.494	13.023	4.37776	-1.37981	0.500574
444.199	7.1959	4.36937	2.68364	1.14598
798.214	15.9451	4.35235	-0.90669	-0.496925
923.511	13.0049	4.32742	-1.21256	1.01644
198.089	6.87378	4.31434	-0.780647	-0.523447
424.114	15.6735	4.31285	0.313156	0.495495
222.089	8.33756	4.30591	-0.752628	-0.564206
204.053	11.2256	4.29107	3.13542	-1.40821
703.391	13.4229	4.28803	-3.06873	-0.293704
322.106	12.5471	4.27947	0.877134	0.085004
694.208	12.0227	4.27927	-0.251981	0.614477
182.071	11.2258	4.2769	-1.15514	-2.0283
886.271	11.8143	4.27529	-0.249637	0.648461
765.344	12.343	4.27237	1.05508	-2.54653
840.343	9.77712	4.26976	-0.894068	-0.0227828
858.241	11.4018	4.26792	-0.245511	0.705052
814.196	17.4978	4.26298	-0.24133	0.758937
437.225	11.3788	4.2625	-0.240369	0.77634
649.292	11.1994	4.26161	-1.73747	-0.18792
908.252	11.8082	4.26109	-0.238147	0.807093
710.167	9.41867	4.26042	-0.239246	0.794097
746.204	12.8727	4.2604	-0.238297	0.805928
356.111	6.31117	4.25934	-0.238316	0.807019
801.414	13.8739	4.25847	-1.67496	0.182525
449.372	13.1377	4.25738	1.5147	0.130739
311.173	13.117	4.25292	-0.233325	0.87548
332.09	11.3703	4.25119	-0.233048	0.878809
376.115	15.4297	4.24986	-0.231604	0.896918
580.176	12.5267	4.24358	-0.227348	0.958588
311.174	12.14	4.24197	-0.226441	0.970318
192.114	7.65375	4.22911	-0.787041	0.593838
724.232	7.8295	4.22575	-0.218164	1.07911
136.125	9.86	4.22276	-0.216432	1.10466
358.106	13.2441	4.21576	-0.513899	-3.71309
404.111	15.0558	4.21415	-0.211811	1.16811
404.111	14.5842	4.21342	-0.21119	1.1738
810.462	15.0923	4.21069	-0.210155	1.18961
354.165	9.176	4.20701	-0.208184	1.21744
418.127	14.6662	4.20662	-0.207689	1.22186
264.136	11.9894	4.20645	3.38628	0.586361
308.089	11.8443	4.2027	1.5937	-2.64156
328.095	17.7077	4.2011	-0.505538	-3.69188
276.209	18.7774	4.20058	-1.03258	-2.46705
363.189	8.15283	4.20008	-0.205042	1.25688
496.133	3.03183	4.19859	-0.205074	1.25671
512.19	8.7025	4.19112	2.82284	1.74691
328.095	13.2514	4.18958	-0.515737	-3.6576
358.105	13.5021	4.18818	-0.517036	-3.65374
344.126	16.4299	4.18028	-0.420067	-3.74996
766.224	14.8075	4.16747	1.18079	-3.6227
649.294	10.5961	4.16547	-0.479926	1.20136
140.084	7.4886	4.16299	-2.0204	0.56467
467.179	2.39321	4.16118	-1.47821	-0.0876138
832.443	15.1005	4.15885	0.330208	0.608515
430.127	10.3883	4.1551	1.65486	0.701435
335.159	7.60613	4.15252	-1.99352	0.517049
287.137	8.04	4.15156	-2.64223	-0.34452
474.226	13.1837	4.13608	-0.484677	-3.58551
190.099	10.9648	4.1269	-0.120981	0.116273
858.235	18.094	4.12488	-0.172236	1.6787
468.158	6.48855	4.12098	-0.260649	-3.38354
440.108	18.0931	4.11828	0.0394716	1.52571
317.147	5.2711	4.11764	-2.38163	-0.223892
463.205	6.48533	4.11695	0.677276	-3.50356
446.177	6.4804	4.11249	-0.362814	-3.45585
531.16	8.70756	4.11194	-0.528133	-3.50064
388.117	14.9346	4.10822	-0.68896	1.75064
328.153	9.12172	4.10584	0.291614	-0.255609
938.334	15.8462	4.10289	-0.176494	0.303231
344.09	15.0971	4.09877	0.127981	1.0976
736.214	14.856	4.09298	0.348676	-3.76844
752.209	16.6116	4.08929	-0.514591	-3.47339
374.137	15.1877	4.0884	0.409034	-3.83016
468.174	9.75827	4.08072	0.719382	-3.48158
217.204	9.17276	4.0779	-0.134477	2.16859
154.039	11.2253	4.07397	-1.5916	-1.94524
158.094	7.48225	4.0646	-0.725597	1.6753
573.169	7.6838	4.06321	-0.162794	-3.56863
292.204	18.1859	4.06305	-2.35316	0.330349
323.158	7.13771	4.06071	1.19769	0.646764
601.2	7.46113	4.0583	-0.66477	-3.47841
358.105	13.9793	4.05273	0.295638	0.260947
426.151	8.93264	4.0496	-0.741116	0.414731
489.221	8.33922	4.04634	-0.482744	-3.42718
472.194	9.5922	4.04529	0.737327	-3.43495
575.2	11.4684	4.03465	0.369029	-3.25118
206.058	14.4024	4.03277	1.59045	1.76971
152.12	7.50017	4.02664	-2.40378	0.260232
492.127	9.7482	4.02526	-0.333601	-0.70489
224.105	11.4281	4.02171	0.489506	1.14748
224.141	8.38721	4.02072	-0.696897	-1.42125
372.121	13.9479	4.01545	1.17982	-0.141955
464.132	8.97117	4.01256	-0.185623	-3.08669
126.008	11.2257	4.0114	-1.48518	-1.8927
519.233	8.54425	4.00432	-0.115157	-3.13132
555.159	7.681	3.99799	0.130779	-3.57131
344.09	11.9352	3.99769	-0.291843	-0.398372
360.088	13.5334	3.99726	-0.310369	-0.359498
599.288	14.0208	3.99725	-2.37302	0.614254
550.133	9.90017	3.99702	-0.19657	-3.05495
713.28	9.976	3.99107	-0.286663	-0.323942
506.144	8.9434	3.99094	-0.309515	-0.684386
626.185	8.13992	3.99054	-2.37304	0.2317
1476.75	12.3396	3.98689	0.732035	-3.33022
307.105	6.98882	3.98636	1.61998	-2.71281
683.243	11.2743	3.98616	0.672604	-3.28017
507.195	6.76842	3.98575	-2.4252	0.413365
328.095	12.743	3.98484	0.554238	-0.071056
646.299	12.7643	3.98323	-2.01354	0.967159
468.126	9.1786	3.98246	-0.282293	-0.26887
384.178	11.3716	3.97484	-0.297372	-0.516549
220.11	7.69788	3.97384	-1.8346	-0.0781462
454.184	9.97233	3.96188	-1.42631	-0.000570098
459.175	10.2466	3.95881	0.80324	-3.35599
224.141	9.13903	3.95157	-1.73083	0.735548
595.151	7.68942	3.95132	0.428785	-3.57496
364.093	15.8242	3.94977	1.43418	-3.45119
368.144	9.12892	3.94851	0.319816	-0.834762
407.215	11.6779	3.94777	-2.43849	0.43071
360.085	14.306	3.94749	-0.815805	-1.69827
838.325	9.93429	3.94534	-0.842226	0.12122
316.095	11.1115	3.92659	1.30695	-2.39046
410.078	14.8083	3.91037	-0.871354	-3.24327
379.183	7.28669	3.90956	0.956627	-2.54926
349.209	8.97375	3.90639	-2.43935	0.642395
432.732	16.2584	3.89703	-0.556906	1.69697
919.398	10.8406	3.8922	-0.879972	-3.20696
289.095	7.20983	3.88637	1.6232	-3.53964
842.219	15.6799	3.88352	0.858242	1.02733
193.074	5.90438	3.88285	-0.278256	-3.55954
808.217	12.5516	3.8808	-0.416246	-3.03869
449.225	11.7558	3.87928	-0.358615	-1.8431
499.205	6.36146	3.86917	-2.23154	0.0704761
134.109	10.6446	3.85993	-0.69548	-3.16621
858.242	9.89907	3.85041	0.363708	-3.04238
875.27	9.90139	3.84017	1.39279	-3.24718
365.205	8.08233	3.83886	-0.928774	0.262395
472.195	9.97782	3.83616	-2.75475	-0.0083134
178.135	11.7553	3.83197	-1.08031	-3.16565
328.094	13.8893	3.82926	-1.08162	-3.16018
812.229	16.6686	3.8208	0.233706	2.43671
475.186	8.3615	3.82078	-1.08318	-3.14246
270.183	12.749	3.81905	-1.08504	-3.13949
461.226	7.19181	3.81723	0.255888	0.179801
380.068	15.8352	3.81708	-1.08613	-3.13524
451.189	7.72989	3.81601	0.832401	0.336591
329.148	7.31417	3.81218	-1.08651	-3.12477
588.17	6.55575	3.81171	-2.55002	0.534073
302.079	8.96827	3.81135	0.640097	-3.07972
486.226	12.8406	3.80904	3.42648	0.0351501
782.198	14.8057	3.8083	-1.08829	-3.11733
812.229	15.9653	3.80756	-1.08972	-3.11591
421.194	10.6972	3.80503	-1.08915	-3.11075
372.175	7.50525	3.80316	-1.51039	-1.58418
321.179	7.73083	3.801	-2.4885	0.884436
302.079	10.3919	3.79801	2.95732	0.242761
419.144	8.06333	3.7969	-1.0905	-3.09449
352.261	18.1773	3.79517	-1.0932	-3.09107
655.315	10.7832	3.79188	-1.09178	-3.08424
698.349	17.0308	3.79105	-3.13313	-0.19668
238.12	9.3965	3.78993	-1.09297	-3.08071
212.141	11.1967	3.78905	-1.0941	-3.07857
296.054	8.35967	3.78755	0.0150795	-2.25237
421.195	8.9318	3.78682	-1.25045	1.81477
426.189	7.19333	3.78565	1.92417	0.849897
505.174	7.1596	3.77867	-0.134426	1.88072
338.1	8.467	3.77572	-0.132938	1.89811
610.154	7.82332	3.77421	3.6601	0.192005
490.146	9.957	3.7742	-0.405659	-2.17238
745.256	8.98257	3.77336	-0.0915699	-3.77557
696.19	9.8976	3.76962	0.657905	-3.03195
451.148	6.91114	3.76899	-0.10587	-3.75411
478.182	11.9231	3.76011	-3.71239	0.545897
367.221	6.1206	3.7573	-0.124001	2.01787
206.13	10.5522	3.75386	0.369528	1.42114
772.242	10.2232	3.75081	-0.135436	-2.09141
342.111	14.8696	3.75071	-0.750967	0.414686
231.183	7.44583	3.73666	-1.10647	-2.97971
696.189	11.4215	3.7354	-0.379496	-2.14875
624.169	8.52847	3.73416	4.38278	0.299095
344.09	10.8918	3.7268	-0.370722	-2.03552
710.204	13.114	3.72239	-0.369609	-2.02247
330.075	13.3568	3.72146	-0.368615	-2.0097
356.11	7.10936	3.7207	-0.0439039	-2.96655
333.288	13.3853	3.71274	-3.16849	-0.263515
624.582	8.469	3.70902	-0.364608	-1.57746
190.136	11.9234	3.70677	-3.88504	0.328329
804.322	11.6552	3.7041	-0.89327	-3.33416
364.093	14.8973	3.70097	0.819693	-2.65516
458.177	8.818	3.69543	-0.918771	-3.32786
276.209	20.2236	3.68747	-0.922712	-3.31041
548.117	10.7124	3.68423	1.3953	1.39177
292.203	13.073	3.6785	-0.924546	-3.29236
434.15	9.5622	3.67257	-0.89975	-3.3043
484.192	8.63785	3.67115	-2.14152	-2.02257
438.189	11.9294	3.67101	-1.26722	0.50423
424.114	17.4118	3.66948	-0.47217	-3.68145
448.101	8.83625	3.66807	1.8274	2.1588
374.136	13.704	3.66765	0.0631404	-3.95386
342.111	14.4715	3.66236	0.0673592	-3.94738
410.077	16.6728	3.65994	0.797109	0.967681
431.273	8.48807	3.65986	0.848137	-2.42165
456.2	11.9268	3.65901	-1.28497	0.451174
379.185	7.53354	3.65832	0.382132	2.48663
394.103	14.8031	3.65645	2.06715	-3.19427
296.054	9.2225	3.65381	-0.207708	-2.49303
404.147	17.939	3.6471	0.079468	-3.92926
292.204	19.2082	3.64408	-0.457869	-3.64722
756.248	10.3841	3.64308	3.46527	0.467282
608.174	10.1956	3.64061	2.86192	1.46892
324.121	12.5481	3.63718	-1.4166	-1.84266
470.181	10.8811	3.63657	-1.43633	0.734527
530.142	12.1843	3.63419	0.0868341	-3.91166
310.141	9.1228	3.63135	-0.234073	-1.94943
512.132	12.185	3.6296	0.0897354	-3.90573
814.215	8.819	3.61806	-0.11589	2.03652
418.127	16.6622	3.6157	0.155651	2.21154
402.132	17.413	3.61176	-1.14611	-3.50915
396.119	15.203	3.60624	-0.0699436	-3.93341
403.148	10.5095	3.60569	0.108377	-3.87874
311.173	13.4417	3.6053	-0.659397	2.5164
206.131	9.97743	3.60451	-1.60998	0.617701
366.109	16.4355	3.60427	0.110502	-3.87801
706.203	14.8926	3.59378	0.376222	-3.91933
154.135	9.8624	3.59322	-0.0924922	2.36296
302.079	9.90422	3.58946	-0.591415	-2.61651
1030.29	12.7706	3.58564	-0.0884767	2.41584
379.164	7.7581	3.58547	-4.40489	0.632238
188.12	8.37824	3.58533	-3.57595	-0.340469
354.094	7.0694	3.57798	-0.0517565	-3.89733
507.232	11.2965	3.57436	1.44588	1.14864
270.183	12.9915	3.57299	-0.720762	-3.52719
770.254	15.203	3.57231	-0.283423	-3.92897
695.248	8.5686	3.57057	-0.0469607	-3.88795
347.099	7.0114	3.56909	-0.0450301	-3.88709
424.166	7.162	3.567	-0.716196	-3.55733
415.147	9.00367	3.56656	0.130749	-3.8292
549.17	6.1975	3.56626	-0.716871	-3.55601
727.831	12.3383	3.5638	-0.619231	-3.05888
448.101	9.0445	3.56371	1.96265	1.16717
1078.35	12.501	3.56367	-0.718323	-3.55079
365.206	7.71679	3.56257	-3.24051	0.623059
422.156	7.69918	3.5593	-2.74883	0.384025
360.12	14.0523	3.55887	-0.271964	-3.91053
505.193	7.492	3.55853	-0.696566	-3.52435
245.236	11.1986	3.55633	0.250318	2.7032
724.222	8.45233	3.55629	-1.62645	-3.01516
710.235	16.4405	3.55317	-0.265879	-3.90431
315.152	1.704	3.55057	-0.726476	-3.48096
227.142	14.5449	3.54944	1.63709	-0.863672
565.246	11.7042	3.5494	-0.0321515	-3.86282
445.159	8.86038	3.54646	-0.0463438	-3.23677
875.38	12.0002	3.54292	0.145121	-3.80105
289.132	7.5815	3.5385	0.147595	-3.7955
364.152	12.0096	3.531	-0.0210312	-3.84108
316.201	18.7802	3.53018	-1.39616	-3.18368
998.388	12.4507	3.52679	-0.471596	-0.852791
493.398	13.1952	3.52671	0.15453	-3.78118
519.197	10.601	3.52286	-0.0158947	-3.83152
478.181	11.5239	3.52256	0.888857	1.91047
680.195	11.9152	3.51799	-1.09567	-0.355026
312.099	15.4814	3.51667	0.656648	-3.8847
479.179	7.54133	3.51165	0.162585	-3.76283
435.176	7.85717	3.51158	0.162279	-3.76273
308.109	6.50225	3.51091	-0.236342	-3.8495
745.315	9.932	3.5098	0.163994	-3.7614
294.132	7.36251	3.50946	0.687917	-0.10144
166.099	9.11825	3.50672	-0.550512	-0.346197
433.196	11.1028	3.50311	-0.188963	0.62648
134.109	8.378	3.5004	-1.90896	1.57075
408.07	8.0215	3.49902	0.169139	-3.74783
655.244	9.0685	3.49395	-0.224147	-3.83006
901.464	12.1382	3.49333	-0.221789	-3.83286
295.16	16.7674	3.49297	-0.0408027	-3.77191
777.428	9.16924	3.49215	-3.69756	1.25203
478.11	9.281	3.48563	-0.489638	-3.88962
342.111	15.8088	3.48558	-1.1499	-1.26806
451.205	9.11135	3.48526	-2.93585	-0.0724616
296.084	8.44225	3.4842	-0.218015	-3.81828
375.19	8.27563	3.48277	-2.35717	-0.980431
146.036	7.1308	3.48233	-0.0615952	-3.77173
316.201	18.6197	3.48175	-0.214505	-3.81885
780.21	10.313	3.48128	-0.488471	-3.8735
346.162	9.12429	3.481	0.0679059	-1.83363
770.253	13.7003	3.48019	-0.488295	-3.87274
396.119	13.7043	3.48013	-0.488229	-3.87066
426.129	17.9423	3.48011	-0.488218	-3.87061
738.192	17.6983	3.47973	-0.48814	-3.8698
332.196	17.0823	3.47959	-0.488112	-3.86955
334.212	17.594	3.47954	-0.488101	-3.86934
738.193	18.532	3.47939	-0.488075	-3.86893
798.213	13.791	3.47936	-0.488102	-3.87016
412.092	15.2073	3.47932	-0.488059	-3.86877
350.077	17.717	3.47931	-0.488063	-3.86876
380.088	18.535	3.47929	-0.488058	-3.86871
802.244	14.4537	3.47925	-0.488046	-3.86889
798.216	17.8867	3.47908	-0.488011	-3.8683
410.098	13.789	3.47897	-0.487995	-3.86835
804.32	11.9773	3.47889	-0.487974	-3.86781
814.245	17.9203	3.47889	-0.487973	-3.86795
768.238	15.199	3.47872	-0.487939	-3.86753
796.234	17.4093	3.47847	-0.487898	-3.86688
412.113	14.458	3.47842	-0.487892	-3.86679
872.256	10.466	3.47842	-0.487898	-3.86684
737.252	9.32133	3.47835	-0.487901	-3.86687
424.114	16.4647	3.47832	-0.487875	-3.86658
520.158	11.1667	3.47815	-0.487833	-3.86618
272.07	10.6063	3.47801	-0.487823	-3.86598
782.222	14.193	3.478	-0.487806	-3.86585
814.244	16.2797	3.47789	-0.487791	-3.86564
334.081	15.483	3.47787	-0.487784	-3.86557
752.208	14.7527	3.47783	-0.487778	-3.8655
410.098	17.883	3.47778	-0.487765	-3.86537
894.237	11.2477	3.47774	-0.487754	-3.86529
298.084	13.1813	3.4775	-0.487707	-3.86477
976.268	8.38533	3.47745	-0.487744	-3.86514
606.156	11.8527	3.47738	-0.487691	-3.86453
550.168	11.6827	3.47732	-0.487682	-3.86442
646.181	15.4843	3.47732	-0.487671	-3.86442
265.151	7.557	3.47731	-0.487691	-3.86451
334.212	17.8877	3.47727	-0.487661	-3.86441
330.074	13.6337	3.47724	-0.48769	-3.8645
706.202	14.4737	3.47723	-0.487663	-3.86422
724.218	11.8243	3.47716	-0.487687	-3.8645
420.142	14.3837	3.47712	-0.487658	-3.86413
718.17	12.4807	3.47706	-0.487628	-3.86384
219.126	14.5523	3.47704	-0.487638	-3.86392
736.212	15.5543	3.47702	-0.487615	-3.86402
314.079	11.7217	3.47701	-0.487612	-3.86382
171.053	2.21333	3.477	-0.487713	-3.86501
834.331	11.9563	3.47693	-0.487611	-3.86362
328.115	8.10067	3.47692	-0.48761	-3.8636
754.224	14.4643	3.47691	-0.487593	-3.86363
1154.31	12.063	3.47689	-0.487594	-3.86348
738.228	15.1913	3.47686	-0.487584	-3.86361
782.219	17.511	3.47685	-0.487589	-3.86341
330.105	13.6723	3.47672	-0.487598	-3.86349
799.246	10.6857	3.47667	-0.487588	-3.86337
935.304	10.5387	3.47664	0.181622	-3.72238
798.249	16.4067	3.47663	-0.48755	-3.86297
344.089	12.1573	3.47662	-0.487546	-3.86293
415.183	13.792	3.47647	-0.487529	-3.86271
374.136	19.2977	3.47644	-0.487525	-3.86266
713.275	9.84367	3.4764	-0.487557	-3.86309
327.242	17.0733	3.47637	-0.48752	-3.8626
360.121	16.278	3.47633	-0.487513	-3.86252
856.26	11.7953	3.47631	-0.487498	-3.86236
417.199	7.40467	3.4763	-0.48754	-3.86292
538.132	10.241	3.47626	-0.487475	-3.86219
812.229	17.454	3.47623	-0.487481	-3.86218
214.158	14.022	3.47616	-0.487471	-3.86207
814.244	14.4643	3.47616	-0.487453	-3.86202
230.115	6.99967	3.47613	-0.487492	-3.86232
178.135	14.0193	3.47609	-0.487473	-3.8621
620.174	9.305	3.47607	-0.487458	-3.86192
796.233	16.262	3.47605	-0.487473	-3.86211
176.047	9.3152	3.47605	-0.030389	-3.75194
544.122	16.1187	3.47603	-0.487455	-3.86189
856.262	11.123	3.476	-0.487436	-3.86169
329.257	17.8883	3.47599	-0.487462	-3.86199
265.152	6.997	3.47597	-0.48745	-3.86184
288.1	15.5113	3.47597	-0.487438	-3.8617
196.146	14.0213	3.47597	-0.487451	-3.86185
177.079	6.46367	3.47597	-0.487449	-3.86183
672.214	7.00733	3.47591	-0.487451	-3.86187
652.2	12.4543	3.4759	-0.487435	-3.86167
220.146	15.2597	3.47589	-0.487433	-3.86165
796.233	15.5687	3.47588	-0.487399	-3.86149
331.12	7.61567	3.47586	-0.487456	-3.86197
1048.34	12.1137	3.47582	-0.487423	-3.86154
381.178	6.84033	3.47582	-0.487431	-3.86165
505.178	6.13033	3.47579	-0.487406	-3.86135
228.136	13.1157	3.47579	-0.487398	-3.86127
729.262	9.85433	3.47576	-0.487409	-3.86139
826.245	17.4187	3.47575	-0.487468	-3.86224
810.221	10.545	3.47573	-0.48743	-3.86169
879.483	12.128	3.47571	-0.487389	-3.86116
880.224	11.4163	3.47571	-0.487382	-3.86109
300.064	13.1847	3.47569	-0.487403	-3.86133
150.103	14.3233	3.47569	-0.487433	-3.86175
330.074	13.486	3.47568	-0.487399	-3.86128
846.473	11.744	3.47557	-0.487369	-3.86094
300.063	13.4653	3.47555	-0.487376	-3.86103
411.21	9.96367	3.47554	-0.487341	-3.8607
314.08	14.8463	3.47552	-0.487372	-3.86099
653.224	10.6537	3.47548	-0.487368	-3.86096
281.142	14.329	3.47545	-0.487341	-3.86064
359.194	5.943	3.47544	-0.487365	-3.86093
814.217	8.45467	3.47544	-0.487344	-3.86067
270.107	6.999	3.47543	-0.487367	-3.86097
652.164	9.95333	3.47541	-0.487329	-3.86051
715.248	8.508	3.4754	-0.487359	-3.86087
752.189	14.865	3.47533	-0.487344	-3.8607
365.169	10.2567	3.47531	-0.487295	-3.86027
184.11	9.11667	3.47527	-0.487358	-3.86094
390.132	16.5037	3.47527	-0.487314	-3.86034
376.078	7.85433	3.47526	-0.487313	-3.86033
487.205	10.9053	3.47525	-0.487294	-3.86014
918.277	10.5397	3.47522	0.182271	-3.72003
327.241	16.8463	3.47521	-0.487309	-3.86029
493.179	3.41367	3.47519	-0.487319	-3.86043
636.169	11.7103	3.47516	-0.487312	-3.86035
489.2	7.97233	3.47516	-0.487302	-3.86022
356.111	4.39467	3.47515	-0.487334	-3.86067
694.211	12.936	3.47515	-0.487298	-3.86017
666.179	13.6933	3.47513	-0.487295	-3.86014
782.225	8.759	3.47507	-0.487296	-3.86018
356.109	9.53967	3.47507	-0.487307	-3.86033
551.225	10.9907	3.47502	-0.487282	-3.86001
324.177	5.34933	3.47501	-0.487296	-3.86021
623.222	7.42789	3.47501	0.471538	-3.39452
314.116	15.9893	3.47501	-0.487267	-3.85982
314.079	15.2487	3.47499	-0.487279	-3.85999
152.12	10.204	3.47496	-0.487254	-3.85968
508.123	10.19	3.47495	-0.487235	-3.85953
344.089	14.6457	3.47495	-0.48726	-3.85976
428.179	2.84867	3.4749	-0.487285	-3.86013
782.2	13.9587	3.47489	-0.487256	-3.85972
771.331	10.552	3.47488	-0.487246	-3.8596
402.187	11.3923	3.47488	-0.487238	-3.85951
670.206	8.14567	3.47488	-0.48726	-3.85978
750.248	13.9627	3.47487	-0.48723	-3.85943
789.283	8.32667	3.47484	-0.487244	-3.85959
494.107	9.53767	3.47481	-0.487253	-3.85972
322.102	5.279	3.47478	-0.487252	-3.85972
381.179	6.99233	3.47474	-0.487223	-3.85936
248.053	9.55467	3.47472	-0.487244	-3.85965
531.159	7.41133	3.47469	-0.487209	-3.8592
339.187	6.51367	3.47469	-0.48722	-3.85933
696.188	12.474	3.47457	-0.487187	-3.85896
526.147	13.2657	3.47453	-0.487197	-3.8591
641.23	9.857	3.47453	-0.487206	-3.85922
338.1	8.11867	3.47453	-0.487224	-3.85949
516.127	11.171	3.47451	-0.487185	-3.85895
475.184	7.32367	3.4745	-0.487194	-3.85907
421.34	13.358	3.47449	-0.487181	-3.85891
359.194	6.68533	3.47449	-0.487175	-3.85884
477.184	8.04867	3.47448	-0.487187	-3.85899
796.235	16.5723	3.47445	-0.487155	-3.85861
638.184	9.162	3.47444	-0.487184	-3.85896
1113.49	14.8703	3.47441	-0.487176	-3.85887
339.189	6.66333	3.47439	-0.487179	-3.85893
578.131	11.126	3.47435	-0.487151	-3.85858
842.247	11.9317	3.47433	-0.487156	-3.85865
857.328	9.516	3.47432	-0.487163	-3.85875
668.157	9.36067	3.47424	-0.487136	-3.85842
526.148	12.776	3.47423	-0.487146	-3.85855
513.206	7.871	3.47422	-0.487139	-3.85847
827.32	9.603	3.47419	-0.487121	-3.85826
636.17	11.5753	3.47418	-0.48718	-3.85909
962.253	7.89233	3.47418	-0.487133	-3.8584
650.182	12.5867	3.47415	-0.487128	-3.85835
498.116	11.1697	3.47412	-0.487116	-3.85821
321.119	7.19467	3.47411	-0.487121	-3.85828
512.131	11.7563	3.47409	-0.487111	-3.85815
498.117	10.785	3.47404	-0.487098	-3.85801
588.183	13.8107	3.47402	-0.487086	-3.85786
507.23	6.31867	3.47399	-0.487092	-3.85794
654.179	8.71067	3.47397	-0.487095	-3.858
694.21	13.412	3.47396	-0.487097	-3.85802
636.276	13.189	3.47395	-0.487101	-3.85809
800.198	9.33267	3.47392	-0.487091	-3.85797
482.121	11.566	3.47392	-0.487104	-3.85815
713.278	11.665	3.47388	-0.487056	-3.85754
491.163	5.97833	3.47387	-0.487075	-3.85777
1034.31	9.83067	3.47386	-0.487089	-3.85798
872.257	11.9713	3.47383	-0.48707	-3.85773
789.284	8.50733	3.47382	-0.487052	-3.8575
513.206	7.71333	3.47382	-0.487079	-3.85785
376.115	12.8233	3.47381	-0.487064	-3.85765
138.104	9.11567	3.47376	-0.487063	-3.85768
996.317	6.908	3.47372	-0.487047	-3.85747
195.089	6.47233	3.47369	-0.48708	-3.85796
400.117	8.4526	3.47367	-1.73879	-2.97583
606.158	11.586	3.47358	-0.486993	-3.85687
699.253	9.415	3.47352	-0.48699	-3.85683
408.175	9.53267	3.47352	-0.487008	-3.85705
638.147	9.34367	3.47349	-0.487018	-3.85719
770.227	8.60233	3.47347	-0.487025	-3.85731
513.206	8.03633	3.47337	-0.486996	-3.85695
354.278	18.0833	3.47337	-0.486979	-3.85674
359.194	6.234	3.4733	-0.486958	-3.8565
830.207	9.35333	3.47328	-0.486967	-3.85661
289.096	6.91767	3.47327	-0.486956	-3.85647
497.258	7.22233	3.47326	-0.486964	-3.85658
724.22	13.617	3.47323	-0.486959	-3.85653
267.111	6.468	3.4732	-0.486964	-3.85662
520.157	9.60967	3.47319	-0.486934	-3.85623
162.05	7.55433	3.47312	-0.486897	-3.85591
1131.5	14.6893	3.4731	-0.48697	-3.85677
658.262	11.3853	3.4731	-0.48694	-3.85634
544.155	13.2617	3.47307	-0.486951	-3.85651
530.143	11.7557	3.473	-0.486945	-3.85647
759.273	8.315	3.47299	-0.486954	-3.85661
820.314	11.3067	3.47293	-0.486902	-3.85591
441.235	7.505	3.47267	-0.486867	-3.85557
593.23	7.992	3.47263	-0.48683	-3.85512
658.263	11.1017	3.47255	-0.486826	-3.85508
279.147	6.75933	3.47253	-0.486824	-3.85506
796.24	9.77933	3.4725	-0.486808	-3.85489
796.206	9.152	3.47245	-0.486803	-3.85483
531.159	9.118	3.47245	-0.486811	-3.85493
638.15	10.1133	3.47225	-0.486738	-3.85461
636.171	10.6703	3.47174	-0.486707	-3.85389
797.304	16.1583	3.47171	-0.48671	-3.85394
560.188	8.74967	3.47156	-0.486669	-3.85346
544.155	12.778	3.47145	-0.486682	-3.85373
222.123	7.146	3.47134	-0.486665	-3.85356
377.314	13.3927	3.47132	-0.486644	-3.85326
928.347	15.21	3.47106	-0.210066	-3.80183
752.208	13.9893	3.47071	-0.48647	-3.85135
796.234	16.8493	3.47064	-0.486524	-3.85199
403.184	7.46033	3.46956	-0.486325	-3.84987
315.15	1.46	3.46873	-0.92246	-0.750221
615.253	9.25932	3.46853	-1.57431	0.185807
536.183	9.32175	3.46783	-0.237466	-3.81276
192.078	8.769	3.4589	0.677938	-1.85459
335.089	1.94333	3.45877	-0.905797	-0.879704
154.074	2.5452	3.45687	-0.0440286	-3.74383
463.205	7.5297	3.45519	0.674083	-3.05434
162.053	2.45185	3.45014	2.42499	-0.482074
706.203	15.8134	3.44903	0.275107	-2.64778
456.2	11.5145	3.44704	-1.04331	0.927785
384.154	9.10125	3.4382	-0.177535	-3.2594
329.256	17.5871	3.43257	-1.717	-2.92881
610.649	10.3791	3.42544	1.3474	1.71962
372.084	8.86042	3.42489	-1.15451	0.0835217
464.13	11.0588	3.41978	0.252305	-3.29963
408.069	8.6508	3.41788	-0.0230079	-3.69646
702.383	19.4489	3.41493	-1.71317	-2.87127
230.042	8.85633	3.41417	-1.1428	0.155415
666.18	9.51509	3.40745	0.016437	-2.44163
345.252	13.1056	3.40201	-2.19228	-3.13849
382.124	6.8767	3.3993	-1.15392	-2.56043
388.116	15.9645	3.38988	0.259803	-2.65437
311.138	2.28143	3.38513	0.495341	-3.69274
724.222	12.8694	3.37867	0.691771	-0.426096
224.105	8.93226	3.37804	-1.13444	0.715374
885.471	13.7356	3.3663	-1.98852	-2.8003
317.148	6.84812	3.36489	2.06962	-2.44991
711.311	12.8495	3.36357	2.09594	0.83629
585.242	8.27495	3.35424	-3.17995	0.108156
276.209	18.6191	3.34743	-0.934929	-3.50483
594.16	8.75462	3.34611	1.31609	0.0493917
573.204	10.6579	3.33918	0.60856	2.67866
794.369	8.37407	3.33749	-2.54761	1.26469
482.155	7.18264	3.33348	1.02993	2.77807
367.091	7.09064	3.33267	-2.40416	1.4532
418.127	14.248	3.3287	-0.181304	0.965346
120.094	9.12625	3.31645	-0.298567	-3.53181
316.114	7.35431	3.30894	1.48543	-2.1901
794.225	8.97406	3.3075	1.25526	-2.57987
550.168	11.3254	3.30288	0.214579	-3.69124
429.22	1.8185	3.30142	-0.171337	1.09804
435.138	7.244	3.28664	0.428803	-2.47951
725.373	13.4264	3.28351	-3.30204	0.0855948
394.103	16.6758	3.28182	-0.0733797	1.22416
671.243	9.266	3.28094	-1.07706	-2.5043
328.149	8.12325	3.28068	-0.284186	-3.48634
162.104	8.37388	3.27682	-3.12862	-0.102968
636.151	1.2434	3.27218	-0.229461	-3.28767
669.385	14.8316	3.2706	1.11194	-3.67494
400.099	7.73982	3.26818	-1.21295	1.2489
432.689	16.2624	3.26501	-0.715347	-0.756909
358.105	12.6226	3.26114	0.460563	2.21362
454.058	1.2234	3.25348	-0.230203	-3.25343
352.222	13.7148	3.25216	-0.621515	-2.85769
370.16	8.06489	3.25125	-0.0513832	-0.0651876
440.072	15.1411	3.25111	-2.54869	1.34924
283.09	1.56308	3.24694	-1.8897	-0.246765
461.19	8.787	3.24531	2.68005	-2.52294
308.088	1.243	3.24281	-0.183723	-3.27158
327.152	2.0382	3.24081	-0.209855	3.25519
338.101	7.57978	3.23821	-2.0881	1.03238
294.073	1.241	3.23415	-0.195604	-3.24528
909.299	1.85133	3.23344	-0.284347	-1.28685
168.115	9.645	3.23344	-0.284382	-1.28731
774.168	1.50567	3.23234	-0.283979	-1.28254
752.21	15.9466	3.23216	-1.08638	-2.41369
329.109	1.2196	3.23181	-0.23875	-3.20878
365.205	9.60133	3.2305	-0.307793	-1.24999
152.12	8.656	3.2262	-0.305606	-1.21921
248.053	9.11727	3.22606	-0.98345	0.169415
463.168	8.45043	3.22544	-0.921679	-3.30465
678.289	13.9394	3.22309	-2.02792	0.452101
327.168	9.84806	3.2229	-2.94517	1.67518
365.204	9.77733	3.22233	-0.277982	-1.20738
694.208	12.3456	3.21796	0.132835	-2.84335
265.086	1.2182	3.21784	-0.165607	-3.24297
474.116	1.2474	3.21684	-0.20629	-3.20547
223.055	1.79833	3.2166	-0.274925	-1.16952
537.192	8.90142	3.21296	-0.870498	0.551447
453.218	7.748	3.2115	-0.272858	-1.14484
466.182	7.19338	3.20851	-0.307341	1.73446
364.055	1.235	3.20648	-0.214086	-3.18195
313.114	1.2152	3.2014	-0.286765	-3.12923
304.095	12.5536	3.20056	-0.115299	-3.26514
447.106	1.245	3.20005	-0.235234	-3.15583
223.08	1.2162	3.19863	-0.156041	-3.21701
266.064	8.86073	3.19537	-1.00202	0.150508
810.272	15.6796	3.19289	0.512022	1.98022
351.153	9.56887	3.18939	-3.55054	0.022734
283.091	8.85836	3.18753	-0.986266	0.183409
333.143	3.99127	3.1862	-1.44714	0.494671
129.027	1.2396	3.186	-0.212397	-3.14824
701.326	12.2082	3.18413	2.32298	2.29892
160.124	8.37796	3.18227	-4.01274	0.0275776
610.19	10.3898	3.18073	3.36698	-0.0808391
281.148	3.219	3.18032	-0.0624978	-0.266344
922.683	8.85227	3.17735	-2.65665	-2.12348
777.279	10.8657	3.17582	0.307003	0.0152905
802.265	15.0065	3.17568	-2.71251	1.20441
208.146	10.4406	3.17298	-0.992701	0.203881
470.132	1.68933	3.16895	-0.25253	-0.897081
347.097	7.2255	3.16412	1.02737	-3.61658
145.147	2.56225	3.15973	-0.905787	-2.72379
496.099	8.73265	3.15804	1.71562	-2.57792
464.132	10.3907	3.15414	2.91306	0.816073
418.184	12.1979	3.15238	1.19193	-3.54932
714.304	9.12433	3.15072	0.0231241	-3.09362
345.325	14.3997	3.14971	2.207	2.26876
428.167	9.23362	3.14903	-1.28048	2.76305
176.047	8.01443	3.13813	0.493103	-3.34923
740.253	11.826	3.13671	-0.758822	-3.09274
193.11	2.242	3.13413	0.189844	-2.54829
251.08	9.97578	3.12578	-0.386554	-0.196111
238.121	7.69553	3.12569	-3.25891	-0.726129
487.241	12.2414	3.11716	0.490321	3.65068
598.242	12.9787	3.10471	-2.7932	0.505034
580.178	9.53095	3.1012	0.288161	-0.372487
352.036	1.22375	3.09952	0.0406538	-3.47136
374.101	15.9145	3.09688	1.83313	-1.80614
402.132	15.3908	3.0945	-1.51984	-2.67743
494.18	8.70681	3.09408	3.14961	2.08907
826.674	15.6977	3.09178	-0.670113	-3.12541
210.089	8.10017	3.08639	0.0483543	-3.00706
278.043	8.3764	3.08541	0.236674	-2.48046
162.032	7.83362	3.08439	-1.08962	-3.53631
478.182	12.4448	3.08222	0.0145012	3.44536
402.9	15.6817	3.08038	-0.649348	-3.08795
257.002	1.02967	3.07764	-0.675299	-3.09467
555.232	8.7655	3.07677	0.0105746	3.39453
159.072	1.263	3.07472	-0.676109	-3.08815
261.032	1.17133	3.06905	-0.678114	-3.07651
166.099	8.082	3.06667	0.540297	3.16696
349.21	7.6515	3.06337	0.0226799	3.55725
628.234	5.73873	3.05777	2.17461	-3.30785
338.101	11.044	3.05661	-3.82782	0.624655
190.099	9.8593	3.0559	0.538987	-0.320657
814.217	9.92627	3.05476	0.0925871	0.180228
492.127	10.009	3.04807	-0.293199	-1.19538
174.092	1.20767	3.04716	-0.68447	-3.03247
233.064	1.24167	3.04686	-0.684536	-3.03179
392.253	18.1873	3.04669	-0.68447	-3.03127
616.09	1.20933	3.04504	-0.685025	-3.02829
886.965	16.2867	3.04381	-0.685268	-3.02566
753.242	1.53933	3.04372	-0.685371	-3.02576
132.038	1.23125	3.04246	0.0783248	-3.39783
303.037	1.20575	3.04051	0.0793636	-3.39554
689.226	7.234	3.03914	0.08009	-3.39395
438.086	1.222	3.03763	-0.68691	-3.01394
526.09	1.22667	3.03612	-0.687255	-3.01083
146.036	7.2998	3.03392	0.263358	-3.32038
505.197	9.49143	3.03377	-0.700645	-3.25164
472.187	1.24667	3.02568	-0.689683	-2.99084
337.056	1.17533	3.02466	-0.689971	-2.98919
585.243	9.23517	3.02442	-4.72693	0.51788
229.241	12.915	3.02415	0.773438	0.180507
623.279	5.74007	3.0232	2.20145	-3.27939
619.243	1.33633	3.02148	-0.690675	-2.98313
205.072	1.2165	3.01788	0.0927439	-3.36692
440.088	15.6815	3.0176	1.6074	1.58763
438.188	11.5898	3.01648	0.271608	-3.29788
348.081	3.16633	3.01471	-0.249762	-0.503362
176.047	11.0345	3.00584	-4.08874	1.29268
190.136	10.4369	3.0032	-4.64046	0.0513384
217.993	1.214	3.00154	-0.694786	-2.94628
658.263	12.9756	2.9994	-3.31407	0.561323
342.074	1.256	2.99765	-0.695289	-2.93887
134.094	6.13236	2.99735	-3.05525	0.302973
624.169	8.38986	2.99626	-0.269714	-2.47032
367.063	1.17367	2.99591	-0.695855	-2.93612
321.104	1.238	2.99491	-0.696029	-2.93415
424.114	16.001	2.98972	-0.129683	-3.38237
492.197	12.2417	2.98949	0.312411	3.84966
247.077	1.223	2.9891	-0.128866	-3.38262
262.159	1.2455	2.98134	0.113116	-3.3203
520.195	8.2773	2.97963	-3.12577	0.778074
688.198	11.275	2.97948	0.0613652	-1.96453
410.082	16.692	2.97804	-0.424416	-3.44872
231.09	1.8105	2.97804	-0.424418	-3.44874
453.139	1.69	2.97804	-0.424416	-3.44872
135.057	1.186	2.97804	-0.424413	-3.44868
724.93	12.891	2.97804	-0.424416	-3.44871
639.338	17.876	2.97804	-0.424416	-3.44871
315.099	1.212	2.97804	-0.424417	-3.44872
457.159	7.002	2.97804	-0.424413	-3.44868
278.042	9.222	2.97804	-0.424414	-3.44869
831.292	11.0915	2.97804	-0.424416	-3.44872
829.706	15.6935	2.97804	-0.424416	-3.44872
305.018	1.2115	2.97804	-0.424413	-3.44868
548.144	1.2325	2.97804	-0.424418	-3.44874
481.254	8.8385	2.97804	-0.424412	-3.44867
350.022	1.213	2.97804	-0.424415	-3.44871
207.941	1.19	2.97804	-0.42442	-3.44877
518.162	7.885	2.97804	-0.42442	-3.44876
479.162	1.803	2.97804	-0.424414	-3.44868
722.18	15.8455	2.97804	-0.424419	-3.44875
323.101	6.851	2.97803	-0.42441	-3.44864
440.093	15.702	2.97803	-0.42441	-3.44864
722.177	14.906	2.97803	-0.424419	-3.44876
1124.3	11.203	2.97803	-0.42442	-3.44877
449.137	1.8495	2.97803	-0.42442	-3.44877
795.217	1.8165	2.97803	-0.424421	-3.44878
402.376	15.7005	2.97803	-0.424422	-3.44879
826.251	15.6975	2.97803	-0.424422	-3.4488
402.431	15.7005	2.97803	-0.424422	-3.44879
782.21	16.692	2.97803	-0.424422	-3.44879
390.137	16.6435	2.97803	-0.424423	-3.44881
402.47	15.7	2.97803	-0.424423	-3.44881
525.125	6.922	2.97803	-0.424405	-3.44858
338.1	8.749	2.97802	-0.424424	-3.44882
779.179	1.229	2.97802	-0.424403	-3.44856
559.163	1.5045	2.97802	-0.424424	-3.44882
456.215	13.957	2.97802	-0.424424	-3.44882
424.12	15.757	2.97802	-0.424404	-3.44857
842.232	15.6985	2.97802	-0.424425	-3.44883
695.409	18.0865	2.97802	-0.424425	-3.44883
768.569	16.6945	2.97802	-0.424425	-3.44883
435.32	21.942	2.97802	-0.424402	-3.44855
367.123	1.8005	2.97802	-0.424425	-3.44884
249.068	1.8115	2.97802	-0.4244	-3.44853
210.125	13.1255	2.97802	-0.4244	-3.44853
431.125	1.235	2.97801	-0.4244	-3.44853
206.094	11.4865	2.97801	-0.424399	-3.44852
276.065	1.2435	2.97801	-0.424426	-3.44885
851.274	1.5125	2.97801	-0.424426	-3.44885
730.172	7.8705	2.97801	-0.424426	-3.44885
469.159	1.8375	2.97801	-0.424398	-3.44851
555.912	1.0725	2.97801	-0.424426	-3.44886
218.113	1.25	2.978	-0.424395	-3.44848
230.115	7.5705	2.978	-0.424426	-3.44886
327.151	2.256	2.978	-0.424427	-3.44887
593.879	1.094	2.978	-0.424396	-3.44848
437.135	1.7895	2.978	-0.424426	-3.44886
181.094	1.81	2.978	-0.424395	-3.44847
318.111	14.4055	2.97799	-0.424392	-3.44844
791.288	7.2225	2.97799	-0.424427	-3.44889
261.137	1.8095	2.97798	-0.424389	-3.44841
359.955	1.057	2.97798	-0.424428	-3.44889
366.167	11.404	2.97798	-0.424428	-3.44889
342.083	16.6945	2.97798	-0.424428	-3.44889
492.127	10.702	2.97798	-0.424428	-3.44889
328.308	12.765	2.97797	-0.424385	-3.44837
324.176	6.041	2.97797	-0.424428	-3.4489
743.236	8.4695	2.97797	-0.424428	-3.44891
471.093	1.7915	2.97796	-0.424428	-3.44891
724.454	12.888	2.97796	-0.424428	-3.44892
386.193	9.552	2.97795	-0.42438	-3.44832
758.198	1.5315	2.97795	-0.424428	-3.44892
361.124	12.653	2.97794	-0.424376	-3.44828
231.183	14.0295	2.97792	-0.424371	-3.44823
281.126	6.568	2.97792	-0.424428	-3.44894
782.203	15.818	2.97792	-0.42437	-3.44822
682.175	10.6065	2.97791	-0.424428	-3.44894
706.283	11.718	2.97791	-0.424369	-3.44821
810.285	15.6965	2.97791	-0.424428	-3.44894
563.179	7.169	2.97791	-0.424428	-3.44894
373.098	1.803	2.97791	-0.424367	-3.44819
395.179	8.882	2.9779	-0.424366	-3.44817
415.148	11.7	2.97788	-0.42436	-3.44812
382.084	16.4455	2.97787	-0.424357	-3.44809
396.062	18.539	2.97787	-0.424357	-3.44809
193.094	1.801	2.97786	-0.424426	-3.44895
911.212	1.793	2.97784	-0.424425	-3.44895
494.173	9.5875	2.97783	-0.424425	-3.44895
238.085	10.1925	2.97782	-0.424346	-3.44798
753.205	1.82	2.97782	-0.424424	-3.44895
353.096	1.1685	2.97781	-0.424343	-3.44795
175.067	1.256	2.97781	-0.424343	-3.44795
462.259	19.5425	2.9778	-0.424341	-3.44793
403.181	7.203	2.97778	-0.424422	-3.44894
440.279	21.9515	2.97776	-0.424421	-3.44894
216.147	7.665	2.97767	-0.424414	-3.44892
858.326	11.6725	2.97764	-0.424306	-3.44759
754.222	14.0445	2.97763	-0.424304	-3.44758
489.181	9.365	2.97762	-0.424411	-3.4489
766.801	13.9725	2.97759	-0.424408	-3.44889
364.092	14.487	2.97755	-0.424288	-3.44743
214.159	11.779	2.97754	-0.424286	-3.44741
413.184	1.703	2.9775	-0.424401	-3.44885
738.195	17.101	2.97747	-0.424271	-3.44727
782.22	17.8865	2.97739	-0.424255	-3.44712
828.251	15.9605	2.97726	-0.424231	-3.44689
414.991	1.018	2.97692	-0.424346	-3.44852
700.364	18.0885	2.97672	-0.424132	-3.446
704.317	17.0815	2.97672	-0.424131	-3.44599
634.191	10.939	2.97665	-0.424119	-3.44588
826.244	16.162	2.9766	-0.424312	-3.4483
442.182	11.4105	2.9766	-0.424111	-3.4458
826.245	16.5495	2.97603	-0.42401	-3.44491
784.231	13.7545	2.97493	-0.423824	-3.44328
221.089	1.801	2.97458	-0.42408	-3.44665
310.105	6.75475	2.97094	-0.84587	-2.36549
756.229	10.5446	2.96947	0.29646	-3.23907
201.098	2.0822	2.96932	0.296124	-3.23873
372.255	16.7495	2.96894	-0.423373	-3.44131
482.14	8.86014	2.96847	3.24679	0.252682
296.179	1.31967	2.96787	-0.147773	-3.37643
729.937	0.99775	2.96724	0.120192	-3.30337
625.96	1.1175	2.96479	0.247132	-3.04795
433.195	7.68613	2.96334	-4.70997	0.607692
438.15	7.68693	2.96294	-4.71678	0.657939
222.125	6.69478	2.95703	-0.173047	2.92129
804.321	12.9192	2.9561	-2.77784	-2.6453
390.132	14.4562	2.95488	1.09631	-3.40288
321.079	1.02367	2.95165	-0.138886	-3.35685
440.097	7.23693	2.95102	-3.5153	0.533009
206.131	9.58767	2.94664	-0.135312	-3.34965
761.34	12.6298	2.94535	-0.564634	3.74942
480.197	12.0045	2.9452	0.4062	0.0985356
510.187	12.4956	2.94484	-1.90072	-2.13397
222.089	11.2393	2.94247	-0.572704	3.71328
370.2	9.95917	2.93898	-0.581769	3.67447
437.169	4.04657	2.9386	-1.46856	-2.23159
795.265	1.98133	2.93571	-2.81958	-2.71029
448.131	8.97857	2.93435	0.885966	-3.39978
350.246	17.3126	2.93307	-1.36757	-3.19526
401.168	11.2387	2.93014	-0.321286	3.70857
845.261	9.52	2.92878	0.222047	-3.47675
585.243	8.90544	2.92869	-4.75103	0.54767
208.146	11.92	2.92822	-0.603629	3.5707
103.1	1.16107	2.92706	-4.40063	0.486733
365.205	8.26444	2.9241	1.37633	-3.4203
505.18	6.36355	2.92402	0.426007	-1.29083
472.195	10.2487	2.9232	-0.860424	-2.26795
373.051	16.684	2.92046	-0.16826	-3.29544
520.125	9.5163	2.91344	0.0982291	-1.91367
878.313	15.8793	2.91187	-0.0854248	-3.28409
413.189	1.3844	2.9115	-0.562961	1.80066
212.141	13.7159	2.90757	-2.973	-2.71603
437.168	1.7492	2.90692	-0.572331	1.73878
294.219	13.7067	2.89157	-2.82806	-2.59844
414.205	17.2742	2.89018	2.55769	3.33491
605.195	3.30958	2.89017	-2.53064	0.94187
286.084	11.8231	2.87966	2.1731	-3.56699
132.094	10.4368	2.87639	-2.08515	1.47202
220.026	11.2323	2.87182	2.98765	-1.8917
520.158	10.7829	2.86743	0.612676	-2.77035
194.13	13.7156	2.86599	-2.84891	-2.58456
431.231	17.2744	2.86432	2.58134	3.33893
826.25	9.4558	2.86281	0.424261	-3.33039
669.283	10.1747	2.86185	-0.435989	-3.19548
312.085	8.86707	2.86172	-4.68696	0.845167
122.073	8.37691	2.85548	-2.26088	2.05407
224.141	9.53978	2.85237	-4.93534	-0.191751
333.162	1.24967	2.85061	-0.0866864	-3.23002
356.109	8.86865	2.84871	-1.70365	-1.55648
826.245	15.6776	2.84285	0.533165	2.32001
190.099	10.7202	2.83444	0.18717	2.77552
221.105	2.0788	2.83306	0.305589	-2.96776
322.067	5.81741	2.82947	-4.41639	0.0518524
299.121	1.634	2.82704	-0.621892	-2.56681
766.678	14.7987	2.82507	-0.651731	-2.57941
308.177	1.3582	2.81941	0.53101	-3.20767
576.184	11.8229	2.80893	0.175013	-3.43692
414.204	16.5477	2.80559	2.54701	3.23678
176.047	8.76677	2.80429	-0.0518548	-0.0759828
931.478	12.607	2.79974	-2.12382	-3.14551
519.326	9.02558	2.79709	-3.63882	1.53844
264.136	5.7496	2.79657	0.530667	-3.27746
485.278	17.2712	2.7963	2.58516	3.26579
909.496	12.6108	2.79561	-2.13495	-3.13635
850.39	17.2693	2.79531	2.59326	3.291
299.193	7.23007	2.79288	1.25457	-1.11011
269.107	1.55937	2.79249	0.623409	-2.58168
581.233	6.787	2.7917	0.334836	-2.89208
255.096	1.45778	2.79062	-1.93509	-0.472646
514.22	15.0398	2.78754	-1.01641	-1.10149
419.178	8.52825	2.78696	-0.619055	-3.52955
459.262	17.2702	2.78421	2.59946	3.25205
472.258	17.2715	2.78334	2.60571	3.25358
273.137	7.08743	2.78146	0.521269	0.164129
194.057	9.9395	2.77966	0.86335	-3.28154
565.235	9.24233	2.77341	-1.28681	-2.73223
462.117	10.1817	2.77062	-0.0644999	2.19181
418.183	11.9867	2.76891	0.385106	-2.76027
350.245	17.4861	2.76863	-2.14558	-2.77658
440.167	11.014	2.76113	-0.0342729	2.2156
534.248	17.2698	2.75908	2.63696	3.22276
539.237	9.12433	2.75868	-4.83975	0.796639
427.203	1.829	2.75849	-0.873089	0.351192
266.1	2.44691	2.75802	-2.27512	1.88967
234.162	11.4769	2.75466	-4.17685	-0.0593199
424.114	15.391	2.752	0.446553	-1.99106
479.236	8.70773	2.74582	-1.10786	2.41591
913.41	9.9185	2.74472	-1.65839	-2.63575
560.187	8.16123	2.74238	-4.95062	0.823569
162.089	6.134	2.73656	-0.0425519	2.05206
374.306	13.708	2.73272	-0.378446	-2.95188
222.126	7.63525	2.73226	0.0483473	3.17719
219.09	6.73814	2.72972	0.813509	3.68019
506.142	9.406	2.72897	-0.377726	-2.94342
402.132	16.92	2.72761	-0.377479	-2.94067
798.674	17.519	2.72742	-0.377445	-2.94029
328.095	14.164	2.72696	-0.377362	-2.93937
374.137	18.5855	2.72675	-0.377325	-2.93898
538.134	9.271	2.72648	-0.377276	-2.93844
360.12	13.8355	2.72642	-0.377266	-2.93833
702.268	9.124	2.72624	-0.377235	-2.93799
638.193	7.7465	2.72607	-0.377203	-2.93764
404.129	17.37	2.72605	-0.377201	-2.93762
342.237	15.822	2.726	-0.377192	-2.93752
766.731	14.8025	2.72562	-0.377125	-2.9368
886.689	11.8275	2.72494	-0.377005	-2.9355
447.156	8.795	2.72478	-0.376978	-2.93522
863.49	13.7242	2.72366	-2.13252	-3.02093
706.756	15.8405	2.72357	-0.376768	-2.93298
477.202	8.921	2.72352	-0.37676	-2.93289
726.237	10.0031	2.72258	0.833354	-3.50967
358.142	8.74	2.72199	-0.376496	-2.93011
800.2	7.9115	2.7214	-0.376395	-2.92906
368.111	8.581	2.71991	-1.52302	-3.20116
459.209	9.5026	2.71691	-0.369495	4.06625
216.147	7.39043	2.71614	-0.781542	0.400201
828.045	1.005	2.71464	-0.375266	-2.91752
390.238	18.9044	2.71451	-2.32574	-2.73661
962.218	15.6726	2.71338	0.349541	1.39243
634.19	10.441	2.71262	-0.378863	-2.96783
594.158	9.90181	2.71213	2.11108	-3.28495
766.804	14.792	2.71118	-0.378565	-2.96436
492.155	10.8755	2.71033	-0.378395	-2.96242
766.741	13.9495	2.71005	-0.378341	-2.9618
571.246	8.3314	2.70916	-0.388529	3.89308
738.201	15.926	2.7087	-0.378076	-2.95884
148.088	9.103	2.70858	-0.378054	-2.9586
176.047	8.631	2.7083	-0.377998	-2.95798
858.241	10.6115	2.70815	-0.37797	-2.95767
345.142	6.844	2.70814	-0.377969	-2.95766
666.182	11.5415	2.70798	-0.377937	-2.95731
507.195	3.962	2.70797	-0.377936	-2.95729
652.165	8.818	2.70796	-0.377933	-2.95727
389.29	14.2035	2.70774	-0.377892	-2.95681
759.28	8.7465	2.70728	-0.377804	-2.95585
798.616	17.509	2.70703	-0.377757	-2.95533
769.708	16.6845	2.70703	-0.377756	-2.95533
610.172	11.846	2.70698	-0.377748	-2.95524
374.296	13.9495	2.70692	-0.377736	-2.95511
682.174	11.7395	2.70685	-0.377724	-2.95498
221.104	7.478	2.70684	-0.377721	-2.95495
323.101	8.092	2.70659	-0.377674	-2.95443
368.11	9.3235	2.70656	-0.377669	-2.95438
476.136	8.7615	2.70614	-0.37759	-2.95353
654.183	8.019	2.70611	-0.377585	-2.95347
372.75	13.95	2.70599	-0.377561	-2.95321
518.19	8.9255	2.70453	-0.377291	-2.95032
470.311	8.60331	2.70353	-1.89235	-1.66299
253.144	11.2351	2.7018	2.02574	-0.451242
164.083	8.93891	2.70054	-0.249498	1.1853
431.18	14.1167	2.70001	-1.23631	-3.35201
301.299	14.3428	2.69696	2.21706	2.69677
333.158	10.5483	2.69688	3.13707	1.59332
382.069	15.2197	2.69653	-0.18998	3.84495
435.211	10.4192	2.69484	-2.67731	2.20857
419.217	6.95175	2.69345	-1.04789	3.2726
396.066	7.42827	2.68439	0.450092	2.35457
176.047	12.1119	2.68191	1.05795	-2.84329
170.084	0.930889	2.6789	-2.83402	-2.51474
487.235	12.2512	2.66832	1.49115	-2.20167
352.261	17.3995	2.66206	1.3175	-3.0789
314.079	9.9985	2.66151	0.405149	-3.36688
430.148	11.5827	2.65919	0.677628	2.92618
225.1	1.81467	2.6585	-0.163006	-2.87239
452.16	17.2769	2.65578	1.77715	2.41956
461.188	9.53112	2.65536	-2.76733	-2.67588
246.126	11.9909	2.65433	4.50685	-0.150073
400.173	12.0032	2.65298	-1.00067	-3.12443
190.136	12.3572	2.64885	1.31809	3.87338
414.205	17.6538	2.64794	2.28995	3.15958
521.263	15.3494	2.63767	-0.678325	0.99926
232.11	9.93986	2.62982	2.10938	3.76335
531.34	18.7129	2.62896	-4.97933	0.00295684
250.12	9.9395	2.62866	2.10803	3.75841
204.031	0.941667	2.62031	0.806761	-2.9967
417.382	15.9449	2.61562	2.16797	1.83229
512.19	10.2189	2.61532	2.21084	3.85591
386.194	8.40572	2.61428	-3.57217	0.159372
349.211	10.5624	2.61297	1.49885	-2.20032
222.125	8.161	2.61243	1.78097	-3.65747
633.445	21.5443	2.612	1.04473	-1.90668
763.303	10.5021	2.60539	-5.07745	0.116393
753.253	1.971	2.60453	-2.77587	-2.63526
417.2	13.4006	2.60421	-3.16727	-2.32133
240.1	7.34011	2.59649	-2.03713	-3.01071
424.135	7.33822	2.59595	-2.04945	-2.97251
786.222	7.41646	2.58725	1.2677	1.35339
208.146	10.2354	2.58605	-0.663283	2.61794
392.144	8.66964	2.57622	-2.75649	-1.03502
278.043	14.6817	2.57545	-1.35752	3.21747
539.235	9.49369	2.57533	-0.811412	-0.19658
499.171	6.66463	2.57415	-2.10671	1.87936
302.097	3.2154	2.56765	-0.711127	2.54033
268.168	11.1822	2.56701	-1.03181	-1.54025
345.18	11.1158	2.56358	2.61087	2.28021
432.633	16.2623	2.56276	-0.0091438	2.45356
272.069	9.99353	2.56129	1.19581	-2.28947
272.068	9.34628	2.55857	-3.51036	-2.54435
355.112	1.66967	2.55448	-0.0300685	2.54069
909.331	1.823	2.55375	-0.0293837	2.55096
535.327	15.1903	2.55209	-1.03498	-1.51233
381.163	5.49533	2.55163	-0.0278327	2.57353
346.163	8.12267	2.55117	-0.0272063	2.58329
403.146	5.46667	2.55007	-0.0266363	2.59107
330.168	8.777	2.54801	0.0118305	-2.27602
594.195	11.8189	2.54747	0.771121	-1.7123
453.148	1.695	2.54725	-0.0244626	2.62302
527.259	8.84525	2.54407	-1.03474	-1.53479
612.169	7.534	2.54136	1.8918	-2.54582
274.047	1.92	2.54027	-1.03734	-1.49053
741.344	13.4384	2.53407	-0.895536	-0.937211
366.093	1.355	2.53404	-0.0163672	2.73839
262.106	7.0645	2.53318	-0.083637	4.67267
122.073	7.49178	2.53302	-2.3181	2.33078
436.187	17.6543	2.53053	0.412634	3.36431
856.265	11.3818	2.52782	-1.03963	-1.46745
389.169	8.10733	2.52293	-2.11308	-2.04577
368.111	10.9393	2.52074	-2.80702	-1.80907
384.177	8.1605	2.51938	0.879022	-3.03641
550.205	8.90559	2.51877	-5.07386	0.0776537
878.318	12.9719	2.51686	-4.53249	0.540376
410.165	9.23775	2.51563	-0.137782	4.52677
318.217	19.7047	2.5101	-3.43155	-2.70326
569.212	8.46914	2.50165	-4.64145	1.0706
350.245	18.9017	2.50088	-2.5577	-2.50887
262.008	1.44575	2.49756	-0.112656	4.55552
290.152	11.7003	2.48802	0.670917	4.53535
196.11	10.4827	2.48708	1.735	-3.77548
265.15	1.16263	2.48431	0.215953	0.628173
285.085	2.18771	2.47663	0.289995	3.42896
192.062	1.45346	2.47626	-0.185192	2.30084
132.094	11.9198	2.47537	-0.254887	2.18286
132.069	3.76967	2.47112	0.0515463	-2.06859
669.924	1.0338	2.45783	-0.842777	-2.904
618.156	9.33617	2.45172	2.60277	3.38194
289.131	6.0554	2.45045	-1.72783	0.980515
403.148	8.0084	2.44716	-0.515644	-3.5038
625.235	10.7587	2.44559	-0.293274	-0.436528
469.182	1.83767	2.4438	-1.55706	0.392466
331.09	8.38633	2.44366	0.0685329	-2.02297
136.088	9.1065	2.43783	0.561035	3.4991
532.231	12.757	2.43716	0.37819	4.0828
288.082	2.45781	2.4369	0.274396	-1.87795
188.032	1.47863	2.43401	-1.93318	1.62627
797.31	14.9791	2.43105	-1.52278	1.17465
270.074	1.88476	2.42815	-4.09874	1.96112
382.163	11.9971	2.42643	0.705916	-2.61232
728.017	12.3497	2.42542	0.199956	-2.73241
201.209	11.2574	2.42465	-0.149529	0.842919
482.154	7.19854	2.4218	2.75475	-2.42665
588.203	8.12	2.42167	-2.20208	-2.89385
804.321	11.5116	2.41413	-2.83444	-2.1019
194.115	4.22323	2.4132	0.958186	-2.94599
352.261	18.7169	2.41219	-4.7909	0.0603364
349.234	9.92464	2.39988	-1.06031	-1.57581
782.198	15.78	2.39861	-0.984511	-1.24143
162.053	2.19909	2.39699	1.69172	1.74793
623.222	10.7179	2.39397	-4.74623	1.0511
492.127	11.1987	2.39044	-0.855494	-1.6905
363.189	9.33792	2.39033	-1.49832	3.52395
264.137	8.54519	2.39023	2.69496	3.07256
317.111	3.1805	2.38858	-5.19611	0.371577
350.245	18.6837	2.38759	-0.856134	-1.68576
706.245	7.20845	2.38681	-4.65317	1.6927
325.115	7.22078	2.38564	1.76084	-2.95231
722.177	15.8137	2.38178	-0.993737	-1.20563
438.116	8.8671	2.38148	-4.36646	0.731505
375.189	9.03733	2.37593	-2.67187	-1.95403
262.12	10.6638	2.37505	2.15511	2.63733
886.888	16.2767	2.37277	-0.828212	-1.68649
943.317	2.97705	2.3692	-0.193874	0.0545233
373.125	1.48425	2.36494	-0.477928	2.86034
520.195	8.16834	2.36099	-4.77974	0.83535
432.969	16.264	2.35144	-0.830687	-1.69136
341.132	1.99225	2.34627	-1.90514	3.07532
880.225	9.89044	2.34269	0.0955455	-1.1229
388.116	17.2402	2.34057	-0.530634	2.75492
620.208	9.26122	2.33923	0.171663	-1.18036
575.274	11.0306	2.33782	1.3561	-1.09552
183.065	1.2565	2.33772	-0.47694	3.01431
228.146	1.3125	2.33723	-0.477533	3.01106
361.174	8.15993	2.33257	-2.01856	-2.84412
553.286	7.12543	2.33216	-5.06847	0.619993
599.259	9.72433	2.32659	0.172294	-1.16231
443.2	1.33343	2.32574	-1.85547	1.58459
674.147	10.7413	2.32475	-0.343182	-3.5072
764.249	8.77633	2.31992	0.209158	-1.18605
759.294	8.77411	2.31416	0.225413	-1.19287
505.231	12.4924	2.31305	-3.09343	-2.93056
146.037	8.04227	2.30891	-0.266908	-2.5957
487.681	15.1169	2.29804	1.28501	3.29082
613.202	8.6054	2.29799	-1.86647	-3.18947
440.203	11.5093	2.29755	0.182796	5.24031
397.195	2.212	2.29755	0.182721	5.24084
482.177	8.59367	2.29755	0.18257	5.24056
395.18	9.18167	2.29753	0.182625	5.2412
292.094	12.4053	2.29749	0.182755	5.24069
591.196	9.152	2.29744	0.182555	5.24135
429.236	12.3143	2.2974	0.182591	5.24119
419.181	9.745	2.2974	0.182754	5.24062
558.134	8.03433	2.2974	0.182709	5.24079
168.042	7.81433	2.29739	0.182848	5.24023
542.161	7.74667	2.29737	0.182581	5.24118
660.188	6.62767	2.29732	0.182781	5.24043
767.249	10.1223	2.29732	0.182236	5.24204
476.277	11.6887	2.29731	0.182781	5.24042
655.212	9.42633	2.29731	0.182852	5.24014
447.209	9.949	2.29729	0.182894	5.23994
502.179	10.133	2.29726	0.182792	5.24031
650.182	9.40533	2.29726	0.182918	5.2398
521.212	8.817	2.29725	0.182671	5.24072
345.125	7.73067	2.29724	0.183067	5.23866
394.09	12.2417	2.29721	0.182809	5.24018
398.134	10.5647	2.29721	0.182879	5.2399
1021.34	11.56	2.2972	0.182858	5.23997
401.189	2.71	2.29719	0.183011	5.23929
537.206	8.328	2.29718	0.18267	5.24062
100.053	7.05633	2.29717	0.182872	5.23988
352.116	8.038	2.29717	0.182928	5.23965
699.274	10.1103	2.29716	0.182597	5.24083
379.183	9.69333	2.29716	0.182904	5.23974
174.141	12.0703	2.29715	0.182886	5.23979
826.217	11.5267	2.29714	0.182688	5.2405
324.105	9.14367	2.29714	0.182871	5.23984
519.196	10.1867	2.29714	0.182794	5.24013
392.072	7.45033	2.29714	0.182961	5.23947
168.042	8.03933	2.29714	0.182876	5.23982
381.2	7.04033	2.29714	0.182724	5.24037
230.022	15.71	2.29714	0.182629	5.24069
475.198	9.722	2.29713	0.182668	5.24055
196.073	8.95167	2.29712	0.182756	5.24023
832.242	11.2977	2.29712	0.182915	5.23964
709.255	10.4497	2.29712	0.182896	5.23971
780.213	12.5427	2.29711	0.182673	5.2405
272.141	11.6967	2.29711	0.182902	5.23967
681.248	9.17967	2.29711	0.182794	5.24007
384.141	11.218	2.2971	0.183022	5.23914
303.111	15.0257	2.2971	0.182861	5.23982
887.305	10.6667	2.2971	0.182828	5.23994
340.116	7.74267	2.2971	0.18284	5.23989
711.273	7.72967	2.2971	0.182952	5.23945
650.183	8.94333	2.2971	0.182699	5.24039
410.108	10.1707	2.2971	0.182822	5.23995
316.189	9.85167	2.2971	0.182868	5.23978
515.237	13.879	2.29709	0.182869	5.23978
333.122	15.7113	2.29708	0.182817	5.23995
494.283	11.6887	2.29708	0.182886	5.23969
340.115	8.945	2.29708	0.182884	5.2397
1217.44	11.3633	2.29708	0.18285	5.23982
628.201	8.938	2.29708	0.182867	5.23976
298.085	15.7107	2.29708	0.182809	5.23997
605.196	11.244	2.29708	0.182913	5.23958
162.056	6.82267	2.29707	0.18273	5.24025
619.285	12.0993	2.29707	0.182853	5.2398
502.168	7.74667	2.29707	0.182856	5.23979
414.149	9.148	2.29707	0.182979	5.23929
1039.39	11.2193	2.29707	0.182928	5.2395
796.208	11.9047	2.29706	0.182916	5.23955
638.204	6.7	2.29706	0.182762	5.24012
663.238	11.0567	2.29706	0.182849	5.2398
515.202	11.307	2.29706	0.182944	5.23942
360.986	2.24467	2.29705	0.182789	5.24001
172.146	7.92333	2.29704	0.182815	5.2399
772.266	8.93333	2.29704	0.182895	5.2396
972.301	14.7573	2.29704	0.18302	5.23908
268.074	15.023	2.29704	0.182852	5.23976
454.149	11.512	2.29704	0.182959	5.23934
502.22	14.4413	2.29704	0.182964	5.23931
394.091	11.5107	2.29704	0.182716	5.24024
208.073	8.56933	2.29703	0.182831	5.23982
480.2	13.867	2.29703	0.182944	5.23938
396.08	8.956	2.29703	0.182866	5.23969
394.09	11.1337	2.29703	0.182887	5.2396
840.233	13.2867	2.29702	0.182845	5.23975
537.205	8.03233	2.29702	0.182887	5.23959
714.27	7.49867	2.29702	0.183014	5.23907
555.251	11.5183	2.29702	0.182855	5.23971
279.132	7.05433	2.29702	0.182963	5.23929
138.068	7.13767	2.29701	0.182901	5.23953
958.259	9.584	2.29701	0.182876	5.23961
520.191	13.8643	2.29701	0.183063	5.23883
584.246	12.4547	2.29701	0.182998	5.23912
645.223	8.93767	2.297	0.182891	5.23955
1016.28	12.155	2.297	0.182947	5.23933
188.047	9.59267	2.297	0.182787	5.23993
785.274	11.037	2.297	0.18287	5.23962
174.14	11.2613	2.297	0.18297	5.23923
537.205	7.764	2.297	0.182869	5.23962
1095.51	15.953	2.29699	0.182918	5.23943
729.283	9.939	2.29699	0.182785	5.23993
405.201	9.671	2.29699	0.183012	5.23904
969.333	9.184	2.29699	0.182918	5.23942
461.222	9.60433	2.29699	0.182902	5.23949
232.147	13.8637	2.29698	0.182919	5.23941
859.437	14.9563	2.29698	0.183042	5.23889
523.191	6.08533	2.29698	0.182895	5.2395
435.209	9.14967	2.29698	0.18286	5.23963
637.293	12.4587	2.29698	0.18298	5.23916
432.128	12.4547	2.29698	0.182537	5.24071
1037.37	12.7577	2.29697	0.182894	5.23949
1002.27	12.345	2.29697	0.182964	5.23921
706.293	7.703	2.29697	0.182903	5.23946
521.285	9.52833	2.29697	0.182919	5.23939
475.241	11.2627	2.29697	0.182904	5.23945
687.234	9.617	2.29697	0.182942	5.23929
454.148	11.133	2.29696	0.182886	5.23951
222.089	9.85567	2.29696	0.183051	5.23883
638.164	12.274	2.29695	0.182994	5.23906
404.111	16.457	2.29695	0.183014	5.23897
897.475	15.1797	2.29695	0.182898	5.23944
988.249	10.9327	2.29695	0.182886	5.23948
477.255	11.957	2.29695	0.18307	5.23871
306.095	9.13933	2.29695	0.182891	5.23946
140.083	9.229	2.29695	0.182958	5.23919
724.254	8.14767	2.29694	0.182911	5.23938
494.201	13.0943	2.29694	0.1829	5.23942
226.121	11.2717	2.29694	0.18304	5.23884
780.211	12.787	2.29694	0.182772	5.23988
136.125	12.8547	2.29694	0.183082	5.23865
636.17	11.2867	2.29694	0.182954	5.2392
691.27	12.0317	2.29694	0.182923	5.23932
136.052	8.952	2.29694	0.182798	5.23978
570.148	2.429	2.29694	0.182645	5.2403
396.081	15.9113	2.29694	0.183017	5.23894
745.315	10.5007	2.29693	0.183038	5.23883
368.14	8.137	2.29693	0.182984	5.23906
538.205	13.128	2.29693	0.182949	5.2392
475.207	10.9673	2.29692	0.182989	5.23903
390.095	14.56	2.29692	0.183007	5.23895
485.19	11.1307	2.29692	0.182921	5.2393
346.125	6.10333	2.29692	0.182943	5.23922
703.235	11.7367	2.29692	0.182871	5.23949
754.211	8.968	2.29692	0.182884	5.23944
470.23	14.8657	2.29692	0.183193	5.23804
985.342	10.6613	2.29692	0.182912	5.23933
421.231	15.2177	2.29692	0.182983	5.23904
388.171	6.62167	2.29691	0.182749	5.23991
523.191	4.03733	2.29691	0.182909	5.23933
542.162	8.03633	2.2969	0.182961	5.23911
404.112	17.326	2.2969	0.183043	5.23877
134.109	7.64833	2.2969	0.183093	5.23854
328.154	8.14333	2.29689	0.183105	5.23848
910.3	15.902	2.29689	0.183052	5.23871
958.241	10.975	2.29688	0.182951	5.23912
192.152	12.044	2.29688	0.183105	5.23846
170.13	8.18833	2.29687	0.183028	5.23879
136.052	3.96033	2.29687	0.18303	5.23878
393.164	2.44133	2.29687	0.182999	5.2389
715.269	11.1937	2.29687	0.182826	5.23956
919.458	15.189	2.29686	0.183034	5.23875
244.095	7.05433	2.29686	0.183109	5.23841
328.152	8.33533	2.29686	0.183214	5.23786
390.095	15.777	2.29686	0.183061	5.23863
136.125	12.7147	2.29686	0.183082	5.23853
335.158	7.13867	2.29685	0.183053	5.23866
284.09	8.223	2.29685	0.183048	5.23867
332.183	7.38267	2.29685	0.182882	5.23933
297.143	3.20367	2.29685	0.183029	5.23875
340.081	7.27067	2.29685	0.182891	5.23929
290.152	13.1273	2.29685	0.182917	5.23919
106.079	9.149	2.29684	0.182813	5.23957
796.207	11.5233	2.29684	0.182995	5.23888
172.048	3.00967	2.29684	0.18323	5.23773
399.117	12.418	2.29683	0.183014	5.23879
404.072	12.424	2.29683	0.183024	5.23874
502.145	10.437	2.29683	0.18312	5.23831
458.263	11.6903	2.29683	0.182996	5.23885
740.208	15.712	2.29682	0.183123	5.2383
290.152	12.243	2.29682	0.182937	5.23907
579.253	11.2003	2.29682	0.182751	5.23973
440.143	14.479	2.29681	0.183235	5.23769
806.335	11.683	2.29681	0.182914	5.23914
573.242	13.148	2.2968	0.182957	5.23896
529.184	10.83	2.2968	0.182961	5.23895
494.16	11.9057	2.2968	0.1833	5.23713
536.152	12.0167	2.2968	0.183145	5.23815
208.146	8.633	2.2968	0.183068	5.2385
726.141	11.9733	2.29679	0.183106	5.23832
170.13	7.38133	2.29679	0.182918	5.2391
284.088	7.058	2.29679	0.183183	5.23794
322.104	8.939	2.29679	0.182917	5.23908
323.21	15.2883	2.29678	0.182984	5.23882
652.164	11.2827	2.29678	0.182927	5.23904
493.25	9.12933	2.29678	0.182929	5.23903
560.21	11.5333	2.29677	0.183071	5.23844
858.233	16.652	2.29677	0.183159	5.23804
407.127	10.2573	2.29676	0.182825	5.23938
134.11	10.9433	2.29676	0.183124	5.23819
662.239	9.66233	2.29675	0.182981	5.23877
1117.49	15.935	2.29673	0.183134	5.23811
244.093	2.777	2.29673	0.183142	5.23807
622.154	11.066	2.29673	0.182829	5.23931
578.175	5.45812	2.29672	0.0525774	0.41011
542.161	8.32833	2.29672	0.183114	5.23817
642.251	12.4523	2.29668	0.183145	5.23796
403.179	10.6933	2.29667	0.183351	5.23644
578.197	13.6577	2.29666	0.183071	5.23827
262.105	2.58233	2.29665	0.183098	5.23814
681.224	10.4363	2.29665	0.183185	5.23774
798.214	16.6033	2.29664	0.183237	5.23746
188.12	9.09433	2.29663	0.182542	5.24007
372.176	8.18067	2.29663	0.183217	5.23756
282.074	3.40567	2.29662	0.183137	5.23791
770.18	15.922	2.29662	0.183223	5.2375
230.13	9.09867	2.29661	0.183071	5.23818
696.195	12.4367	2.29658	0.182853	5.23895
475.17	7.453	2.29657	0.183313	5.23694
282.075	6.14967	2.29655	0.183023	5.23826
738.228	8.95633	2.29655	0.182916	5.23866
293.091	8.697	2.29651	0.183059	5.23805
204.078	9.67733	2.29651	0.18313	5.23775
436.188	10.5177	2.2965	0.183291	5.23698
392.095	11.227	2.2965	0.18306	5.23801
532.155	13.0997	2.29648	0.183241	5.2372
374.191	7.91333	2.29647	0.183279	5.23699
505.217	8.70067	2.29647	0.183	5.2382
580.214	13.5203	2.29645	0.183338	5.23664
877.337	10.8997	2.29644	0.183155	5.23752
440.142	14.2273	2.29643	0.183338	5.23662
802.236	11.457	2.29643	0.183156	5.23749
559.19	10.8483	2.29641	0.182867	5.23858
204.079	10.9543	2.29641	0.183107	5.23766
458.176	8.623	2.2964	0.183136	5.23754
282.074	4.50733	2.29638	0.183131	5.23751
466.204	2.77767	2.29637	0.183206	5.23717
416.169	10.544	2.29633	0.183246	5.23692
874.209	18.0847	2.29632	0.183324	5.23653
341.183	9.48833	2.29632	0.183247	5.2369
370.131	7.81833	2.29626	0.182565	5.23928
456.084	18.0847	2.29625	0.183414	5.23592
461.152	10.4467	2.29619	0.183399	5.23593
486.185	2.969	2.29612	0.182762	5.23838
578.144	12.033	2.29611	0.183268	5.23643
382.163	12.1986	2.29609	1.91215	-2.6879
370.136	8.04133	2.29599	0.182562	5.23876
132.094	12.36	2.29594	0.183034	5.23706
502.222	12.9357	2.29581	0.183031	5.23681
152.12	11.1837	2.2953	0.183452	5.23405
536.223	11.5147	2.29474	0.183615	5.23218
582.232	12.6357	2.29336	0.18391	5.22785
475.197	8.77867	2.29335	0.181956	5.23489
222.089	9.6826	2.29318	2.03625	4.47499
343.132	1.42467	2.29244	-0.850483	-1.52323
179.078	1.4012	2.29064	-0.191908	2.88482
608.175	9.49143	2.28087	-2.20116	-0.0331167
715.378	11.7005	2.26619	0.439444	5.05306
404.11	16.3286	2.26455	0.673514	4.98142
466.146	8.90025	2.26454	0.440682	5.04887
316.095	15.7033	2.26203	0.456502	5.08941
123.032	3.30017	2.26183	0.52972	3.80919
740.217	8.41216	2.25882	4.78623	1.24645
712.332	12.4073	2.25837	-2.27222	-2.7445
176.047	12.4413	2.25384	0.906292	4.89932
157.99	0.965267	2.25137	2.36907	-0.674767
475.242	12.0154	2.25069	2.8954	2.99707
333.216	12.8548	2.2485	0.910493	4.88467
385.196	6.101	2.24492	0.454938	4.99629
440.108	16.6587	2.24406	0.913834	4.8728
782.198	16.6827	2.24369	0.888786	-2.07644
708.224	10.0235	2.24282	0.463191	-2.3651
507.268	10.7157	2.23777	2.10065	4.37841
333.215	12.72	2.23329	0.698455	4.89945
424.171	14.4878	2.23308	0.922875	4.84574
352.08	12.023	2.23213	0.713589	4.94196
205.098	1.056	2.23184	0.273909	-2.42235
514.241	11.5148	2.23105	0.700773	4.90798
285.158	15.022	2.23021	0.924812	4.83774
502.185	9.46748	2.22981	-4.66668	1.34927
374.064	12.038	2.22849	0.716128	4.93256
375.15	8.951	2.22682	2.01922	5.12361
268.131	15.0223	2.22663	0.927626	4.82883
308.163	11.693	2.22641	0.704334	4.89514
365.207	7.85283	2.22548	-1.05503	-3.22963
494.166	9.922	2.22386	0.444335	4.09689
341.185	10.3838	2.22125	0.469503	4.93362
1428.76	13.4298	2.22072	-2.04628	-1.80748
222.089	10.9488	2.21911	0.490275	4.98112
285.303	14.2673	2.2186	0.474171	-2.33532
343.102	1.77367	2.21537	-1.38623	-2.81479
424.171	14.2347	2.21378	0.937143	4.79634
202.132	4.15394	2.21257	1.00547	-0.493824
400.117	9.99734	2.21047	-0.796862	-3.49866
789.271	8.57188	2.20978	0.00169998	-1.00205
198.053	6.974	2.20906	-0.0026684	-0.99728
624.17	9.0637	2.20857	2.2296	-2.08676
573.241	13.671	2.2083	0.940807	4.783
190.136	11.5316	2.20639	0.718769	4.84448
734.312	12.4311	2.20475	-2.66753	-2.06365
600.242	12.6415	2.20474	2.34497	4.4369
169.989	1.21767	2.20366	0.281762	-2.42329
414.132	11.8212	2.19722	0.284847	-2.73627
392.095	10.5498	2.19549	0.724296	4.8022
365.276	7.20368	2.19124	-2.31232	-2.9164
420.178	11.9195	2.19061	-2.72577	1.42026
228.039	14.3923	2.18975	0.952519	4.73392
355.105	1.7286	2.18869	-0.859444	-2.36827
239.064	2.81533	2.18523	-1.26594	-2.67061
220.055	1.80289	2.18247	-2.57199	1.61552
304.96	2.106	2.18001	-2.18303	2.72875
604.289	11.7535	2.17888	0.960128	4.70901
661.206	2.0135	2.17352	-2.58753	-2.8309
727.305	13.1038	2.17201	0.963852	4.69208
166.099	7.96386	2.16907	0.510985	2.3718
626.217	7.9676	2.16627	0.741833	4.72948
591.196	9.863	2.16621	1.59672	-1.40522
265.108	1.19733	2.16606	-0.782881	-1.26812
356.089	12.365	2.16288	0.96938	4.66672
135.064	1.16133	2.1617	-0.785644	-1.25777
170.002	1.20433	2.1608	-0.786061	-1.2558
369.139	1.81933	2.15771	-1.41731	-2.75721
531.196	12.0474	2.15704	1.9425	3.62103
244.178	7.01508	2.15677	0.0648301	-0.71892
431.179	12.2942	2.15626	0.974118	4.65118
403.122	1.24567	2.15464	0.30899	-2.36041
512.11	1.20767	2.1511	-0.791528	-1.2339
386.157	10.2103	2.14983	0.977949	4.63609
325.124	6.9838	2.14981	0.974842	-2.54651
298.083	12.3632	2.14923	0.978142	4.63405
575.219	11.4293	2.14923	0.9782	4.63416
325.132	8.6272	2.14734	1.84293	-1.43331
454.102	1.21467	2.14686	-0.793948	-1.22447
806.337	12.1282	2.14528	-4.29547	-2.04004
299.131	1.1882	2.14514	-0.404605	-1.11597
685.259	10.9392	2.14489	0.0117936	-0.911184
178.135	8.37275	2.14454	-0.821871	1.11674
279.168	9.35575	2.14396	-0.822818	1.11031
388.171	6.41292	2.1439	-1.56923	3.7518
421.126	1.43825	2.14348	-0.823728	1.1077
697.367	12.1248	2.14339	0.981424	4.61912
302.098	2.92625	2.14201	-0.834522	1.20483
440.253	12.124	2.14038	0.983135	4.61183
174.105	1.20667	2.13935	-0.797297	-1.20889
374.173	12.4881	2.13874	-3.65069	-2.83054
458.265	12.1237	2.13829	0.98428	4.60732
224.105	10.2115	2.13786	0.984699	4.60605
622.224	12.6333	2.13767	1.38566	4.70433
267.089	1.236	2.135	-0.799579	-1.19964
274.069	6.7278	2.13369	0.779648	4.69643
126.032	1.89037	2.13262	-4.21003	1.27258
227.078	1.466	2.13201	-0.0695138	3.74048
531.247	15.09	2.13126	-1.74063	-0.513963
298.127	1.41733	2.12883	-0.802321	-1.18714
431.179	13.8069	2.12768	-0.891972	-1.52327
329.139	1.21033	2.1274	-0.802396	-1.18479
678.282	10.9053	2.12508	-0.200387	3.4634
157.113	1.33733	2.1237	0.323765	-2.3218
432.858	16.257	2.12335	-0.216485	3.45916
361.175	9.11814	2.12123	1.34885	-2.21416
933.311	9.62853	2.12075	1.81489	-1.38531
582.193	11.5764	2.11961	1.40442	4.66382
364.092	1.22967	2.11759	-0.806794	-1.16521
843.463	14.9589	2.11696	1.7816	4.75401
462.116	10.555	2.1109	0.999089	4.53834
218.013	1.213	2.10891	-0.809786	-1.14895
249.173	10.9263	2.10822	-1.0914	2.49359
289.262	13.4586	2.1078	-0.75023	0.0325832
440.165	12.2064	2.10668	1.41298	-1.99071
452.336	9.08411	2.10631	1.91659	-3.67847
477.185	8.85589	2.10525	3.5399	1.2357
826.775	15.6733	2.10176	-0.18038	3.45114
395.216	14.6951	2.1017	-2.44815	3.16219
426.15	8.07325	2.09904	-0.71329	-2.97521
316.094	12.3651	2.09902	1.39552	4.59783
238.141	6.4358	2.09849	1.14593	-1.64683
351.168	10.552	2.09758	1.79313	3.13528
222.125	9.36444	2.09755	-3.01134	-0.818512
445.195	10.771	2.09268	1.97645	3.41888
604.238	7.9685	2.09108	0.821513	4.8664
303.136	1.21867	2.09036	-0.81583	-1.11526
306.094	8.93522	2.08939	1.22091	3.13892
246.954	1.6228	2.08682	-1.74973	-2.8756
536.296	18.7148	2.08621	-4.59655	-0.297918
206.058	9.91891	2.08607	-2.11862	1.07645
327.152	2.436	2.08469	1.20352	-0.853157
545.393	21.6863	2.08214	0.57492	-2.53979
227.129	11.2383	2.08164	2.95106	-1.9374
316.202	20.2218	2.08155	-4.28975	-2.54879
821.481	14.952	2.07955	2.19349	4.76588
281.148	2.4255	2.07923	-4.19421	0.542287
1017.76	9.52368	2.07532	-3.2704	-2.13318
341.133	2.18729	2.07381	-1.76888	3.28491
598.19	9.527	2.07217	-0.401589	-2.37432
317.994	0.951667	2.07123	-1.29755	-2.48202
750.25	16.6835	2.07077	0.480631	-2.03174
775.254	8.36389	2.06144	-1.26583	2.33985
255.256	13.5675	2.06054	1.31001	-2.98221
245.048	1.52167	2.06049	-0.591944	-3.06743
754.233	9.6275	2.05982	1.07432	-1.15265
215.151	10.6841	2.05775	0.785708	0.0258652
264.1	8.7755	2.05627	0.45084	-1.18435
352.077	6.59072	2.05623	-4.36474	0.623551
501.367	21.7532	2.05569	0.55632	-2.52535
633.26	10.5566	2.05546	1.13352	3.98691
176.032	1.86243	2.05335	-2.20233	0.471428
334.106	12.3654	2.05301	1.83182	4.59906
1210.37	11.82	2.05221	-0.151744	-2.69026
378.127	1.48429	2.05066	-1.86447	3.15704
326.038	1.45744	2.05005	-2.40004	3.2558
392.254	18.3875	2.04952	-4.6019	-2.47773
450.117	9.33878	2.04921	1.71807	3.57806
357.118	1.80767	2.04871	-1.28278	-2.80024
206.13	8.37418	2.04776	-2.6438	-0.080032
367.148	6.4758	2.04708	-0.757153	-3.33123
448.137	10.3907	2.04473	2.79442	1.2409
594.647	11.8308	2.04412	0.628901	-1.79431
454.199	15.1489	2.04394	1.20517	-1.96592
489.2	10.1464	2.04003	0.206374	-3.85882
373.137	9.9772	2.03966	0.501098	-1.93264
104.011	8.88267	2.03933	-0.593085	-3.05245
161.985	0.982333	2.03614	1.07456	-0.906841
869.303	1.84833	2.03483	-1.2893	-2.78775
577.237	11.5793	2.03426	2.28542	4.69418
850.22	9.5165	2.03191	1.00943	-1.30344
560.209	11.1434	2.02612	3.21823	3.61258
505.195	8.87547	2.01488	1.58534	-2.28338
345.265	21.9644	2.01429	-1.02954	-2.74347
192.027	2.101	2.01414	-3.20169	2.25527
447.209	9.2255	2.01327	0.516629	-1.97331
351.131	12.3634	2.01266	2.25789	4.61065
448.137	8.96673	2.00921	0.84767	-1.00486
679.248	8.16575	1.99889	-0.0643622	-3.17708
141.022	1.16533	1.98825	-1.31051	-2.74555
112.052	8.37757	1.98714	-2.01269	2.13859
262.121	7.96644	1.98181	2.36158	4.59754
575.257	13.532	1.98085	1.3771	4.73828
307.081	1.49467	1.97668	-1.31562	-2.73509
782.263	10.1308	1.97276	-1.74009	0.289789
274.069	7.78888	1.97108	1.99121	4.4808
323.283	21.9596	1.97062	-2.84819	-2.09958
493.252	10.1983	1.96887	2.35467	4.55082
224.105	7.73657	1.9644	1.04779	3.46955
353.132	1.4364	1.96388	-1.29666	2.62561
343.229	7.76121	1.95943	0.930781	1.16661
514.241	11.153	1.9581	2.37918	4.53936
593.269	11.9573	1.95723	2.36154	4.52141
598.224	11.9643	1.95442	2.36132	4.51227
403.22	9.18311	1.95108	2.38207	4.51975
477.22	8.60575	1.94827	-0.598034	4.79967
442.184	9.43967	1.94738	2.40886	4.53614
538.171	8.57	1.94655	-0.611798	1.62872
447.174	11.6546	1.94369	2.37685	4.49338
232.11	9.44011	1.94026	2.41711	4.52236
343.127	7.60624	1.93615	-5.07808	1.69066
442.184	7.96737	1.93131	2.21639	4.54563
380.109	7.5928	1.931	0.881946	3.05355
617.23	11.1393	1.92888	0.75663	-0.115894
333.107	5.1645	1.92813	-2.31019	-2.03595
186.06	0.956875	1.92759	-3.57252	-1.76944
600.242	12.3129	1.92679	2.22297	4.5636
419.179	7.3413	1.92546	-3.41551	-3.33099
1214.33	9.316	1.92191	2.41255	4.46101
380.146	8.28575	1.92101	-0.661458	-0.741906
226.158	9.5235	1.91971	2.2321	4.5491
464.135	9.92593	1.91911	-3.43255	2.63421
651.289	13.2812	1.91654	-1.88104	-0.421623
301.117	8.241	1.91584	-0.489528	4.23675
523.151	1.79867	1.91425	-1.34227	-2.67816
367.185	12.8596	1.91377	-2.49447	3.42521
566.14	9.65283	1.91325	-0.169001	3.53686
532.194	9.55967	1.90746	-4.93697	-2.3427
198.074	0.94519	1.90429	-1.66805	0.348355
461.013	1.13267	1.90415	-0.620198	1.57934
902.198	16.6917	1.90326	0.315208	-1.85165
316.201	20.5117	1.90081	-3.59455	-2.69392
470.195	12.4989	1.89624	-3.1692	-2.97166
688.255	7.548	1.8952	2.64981	-2.90042
352.262	18.385	1.89199	-5.03522	-2.35076
151.095	1.779	1.89138	-3.40589	1.55914
251.08	9.20774	1.88876	1.48013	-1.37184
190.094	1.26814	1.88574	-1.61863	2.2995
580.142	8.62944	1.88422	2.39255	4.33658
682.267	10.0543	1.883	-0.577252	1.43867
434.33	16.2613	1.88232	-0.580265	1.42387
716.266	13.4057	1.8796	-1.64321	-0.563252
405.128	7.22558	1.87825	-1.04748	-2.06348
403.635	15.6747	1.87784	-0.585049	1.51037
294.219	20.2219	1.87703	-4.67462	-2.63243
825.29	9.9955	1.87357	0.155922	4.23019
621.299	13.143	1.87342	0.156372	4.22882
302.134	6.0345	1.87325	0.156529	4.22804
358.127	8.0345	1.87322	0.156553	4.22791
453.122	9.078	1.87321	0.156562	4.22786
425.226	11.852	1.87317	0.156585	4.22772
637.26	9.9455	1.87317	0.156587	4.2277
579.253	10.22	1.8731	0.156628	4.22746
340.12	8.144	1.87309	0.156639	4.22738
450.137	12.464	1.87308	0.156642	4.22737
154.135	7.93	1.87307	0.156649	4.22732
358.125	8.9615	1.87304	0.156664	4.22723
577.24	12.0585	1.87302	0.156676	4.22715
657.228	9.5695	1.873	0.156689	4.22706
230.042	10.5875	1.87293	0.156725	4.22681
244.095	7.3015	1.87292	0.156729	4.22679
1047.36	13.005	1.8729	0.156739	4.22671
735.296	11.7495	1.8729	0.15674	4.22671
395.116	1.481	1.87285	0.156765	4.22653
578.2	13.149	1.87283	0.156773	4.22647
825.294	10.1545	1.87283	0.156775	4.22645
549.259	14.8365	1.87278	0.156798	4.22628
528.147	6.0985	1.87274	0.156815	4.22615
331.125	7.602	1.87274	0.156815	4.22615
208.037	7.4605	1.87273	0.156822	4.2261
456.214	16.7845	1.87272	0.156827	4.22606
331.055	3.1895	1.8727	0.156832	4.22601
424.172	6.6995	1.87264	0.156861	4.22579
492.197	11.69	1.87251	0.156911	4.22536
454.185	9.793	1.87237	0.15696	4.22492
164.048	6.798	1.8723	0.156985	4.22469
730.266	7.339	1.87229	0.156988	4.22466
314.171	9.171	1.87226	0.157	4.22455
504.217	8.0895	1.87225	0.157004	4.2245
798.212	15.7825	1.87222	0.157012	4.22443
361.11	1.882	1.87209	0.157054	4.22402
466.179	8.125	1.87199	0.157085	4.2237
830.204	17.3375	1.87199	0.157086	4.22369
478.111	10.2555	1.87168	0.157171	4.22274
476.131	11.134	1.87164	0.157181	4.22263
244.096	0.968333	1.86999	1.05905	4.12007
304.02	1.5505	1.86534	0.129645	4.31078
440.076	14.7275	1.86531	0.129648	4.31077
639.274	8.0185	1.86528	0.12965	4.31074
910.291	1.679	1.86527	0.129569	4.30979
622.224	12.286	1.86525	0.129651	4.31072
528.089	1.401	1.86522	0.129652	4.31069
581.231	1.805	1.8652	0.129653	4.31066
414.151	8.8215	1.8651	0.129655	4.31054
511.425	13.0845	1.86508	0.129656	4.31051
208.146	11.6775	1.86508	0.129656	4.31051
286.074	1.205	1.86507	0.129656	4.3105
380.182	1.7915	1.86503	0.129656	4.31044
152.12	9.5535	1.86502	0.129656	4.31044
340.012	1.1905	1.86502	0.129656	4.31044
435.211	11.088	1.86499	0.129656	4.31039
686.208	9.179	1.86499	0.129657	4.31038
418.128	1.2075	1.86495	0.129657	4.31032
372.176	7.3665	1.86495	0.129657	4.31032
338.041	5.785	1.86494	0.129657	4.31031
731.229	10.059	1.86489	0.129657	4.31024
622.151	5.7865	1.86488	0.129657	4.31022
248.063	1.5995	1.86486	0.129656	4.31019
432.141	1.421	1.86485	0.129657	4.31017
154.033	1.2175	1.86484	0.129657	4.31016
288.089	8.915	1.86482	0.129656	4.31013
1018.26	10.92	1.86482	0.129656	4.31013
276.167	1.285	1.86479	0.129656	4.31008
563.258	14.278	1.86477	0.129656	4.31006
208.146	11.4865	1.86475	0.129656	4.31001
136.125	7.9065	1.86474	0.129656	4.31
308.163	12.242	1.8647	0.129655	4.30994
426.189	15.2165	1.86469	0.129655	4.30993
685.259	9.1995	1.86469	0.129655	4.30991
133.054	1.508	1.86466	0.129655	4.30987
664.047	1.189	1.86463	0.129654	4.30983
612.152	1.5015	1.86463	0.129654	4.30981
868.281	1.4895	1.86454	0.129653	4.30967
282.075	5.7875	1.8644	0.12965	4.30943
288.1	11.091	1.86438	0.12965	4.3094
186.1	1.2845	1.86438	0.12965	4.3094
311.122	4.3715	1.86437	0.12965	4.30938
538.207	11.0325	1.86436	0.12965	4.30937
315.205	6.768	1.86427	0.129647	4.30919
308.11	6.6955	1.8641	0.129643	4.3089
654.217	11.4821	1.86387	2.48831	4.35817
789.269	9.7815	1.86386	0.129636	4.30846
579.249	11.4255	1.86259	0.129591	4.30603
260.03	1.65433	1.86246	0.237533	1.48268
418.098	14.8235	1.86233	0.12958	4.30551
218.126	2.048	1.86064	-1.22274	2.6705
418.198	15.0583	1.85991	-2.28439	-2.85225
405.236	9.09822	1.85927	2.44991	4.30604
228.098	3.2186	1.8589	1.09599	-2.41897
590.198	9.23369	1.85814	-4.10303	-2.04448
277.111	1.406	1.85779	0.345798	-1.80484
826.659	15.6863	1.85567	0.661853	0.492043
648.234	9.47067	1.85531	0.79673	0.0827871
325.169	7.437	1.84979	0.902183	3.10504
461.189	10.366	1.84946	-0.00491639	-1.038
563.352	9.25464	1.84918	-1.61775	-0.0187023
772.208	7.6016	1.84873	5.33153	-0.125881
1086.44	15.1773	1.8486	1.58438	0.299291
691.269	9.9389	1.84624	2.67028	4.2394
457.303	19.5163	1.84238	-3.19908	-2.57386
263.068	1.46243	1.8387	1.00602	2.74365
297.143	4.10411	1.83715	-2.56557	3.36944
232.11	7.9645	1.83462	1.94699	4.5264
248.105	9.72157	1.83227	0.262875	-0.873925
318.074	8.4961	1.83216	5.24225	-0.288379
278.225	19.7123	1.82558	-4.97282	-2.57498
737.31	12.4538	1.825	1.95766	4.50708
401.195	8.262	1.82291	0.156312	4.14735
282.075	6.7545	1.82291	0.156352	4.14719
547.194	8.4155	1.82291	0.156326	4.1473
563.223	9.9225	1.82291	0.156303	4.14738
104.011	6.8885	1.82291	0.156396	4.14702
170.131	8.0345	1.82291	0.156293	4.14742
304.152	6.4055	1.8229	0.156441	4.14682
401.171	10.9495	1.82289	0.156222	4.14765
306.129	7.0825	1.82289	0.156469	4.14669
435.207	9.2855	1.82289	0.156467	4.1467
383.179	8.474	1.82289	0.156469	4.14668
306.095	11.8355	1.82289	0.156209	4.14769
650.15	9.9415	1.82289	0.156472	4.14667
877.323	10.29	1.82286	0.156535	4.14635
322.108	8.1205	1.82284	0.156122	4.14792
784.21	10.1885	1.82283	0.156102	4.14796
400.166	14.6805	1.82282	0.156593	4.14603
120.024	5.8325	1.8228	0.156614	4.1459
306.095	10.261	1.8228	0.156619	4.14587
386.155	7.0445	1.82279	0.156629	4.14581
108.021	6.875	1.82278	0.15602	4.14813
464.134	8.49696	1.82271	5.2345	-0.27961
512.222	10.715	1.82264	0.156766	4.14488
701.122	10.0695	1.82263	0.155873	4.14833
770.216	8.9415	1.82261	0.155855	4.14834
498.212	11.5595	1.82226	0.155602	4.1484
495.195	10.6676	1.82211	1.45254	3.29336
489.185	7.2886	1.82154	-3.05104	3.05336
502.168	11.6478	1.82066	1.01738	4.07191
636.219	1.24575	1.81889	-1.47928	2.1547
599.254	9.516	1.81414	-0.420016	2.62359
248.053	8.86737	1.81409	-3.47287	-0.334855
118.078	17.2663	1.81247	0.778097	2.69618
340.131	9.4675	1.81033	-3.77538	1.34455
772.241	8.96317	1.80847	-0.37427	-0.43649
443.215	9.83133	1.80703	0.376935	1.97965
711.31	13.4025	1.80685	-2.50187	1.39614
534.172	11.4979	1.80542	2.50909	-1.8765
383.301	13.0214	1.80542	-1.86253	-2.35598
624.17	10.0332	1.79916	1.43201	-2.38842
280.132	17.2684	1.79861	2.073	2.89809
378.124	1.78067	1.79649	0.287324	3.52762
168.04	1.88553	1.79626	-5.28334	1.5058
841.312	8.9348	1.79148	1.03662	4.00559
382.091	12.3962	1.79096	1.03689	4.00523
424.174	9.441	1.78903	1.99769	4.43274
205.166	1.8022	1.78857	-1.59025	2.23724
594.16	11.3015	1.78617	-0.335883	-0.434111
514.22	12.8518	1.78565	2.83664	0.125146
361.186	7.536	1.78381	2.92094	2.03201
454.2	14.908	1.77187	-0.781117	4.81629
436.186	16.5476	1.77131	0.92263	1.88077
464.166	9.45083	1.77013	2.01681	4.39307
316.095	11.9713	1.76816	-0.307285	-0.431768
555.232	8.28115	1.76695	-5.11262	0.780289
290.156	6.96	1.76384	0.468458	3.91581
465.258	11.5653	1.76302	-2.798	-2.14097
226.084	9.582	1.76047	0.997644	3.70227
388.138	9.5728	1.75556	0.978865	3.75966
517.18	11.1756	1.75459	1.48228	3.10704
419.216	14.2381	1.75315	-0.223264	4.68725
352.261	18.539	1.74837	-3.17457	-2.45741
190.136	12.2233	1.7482	0.479312	3.82981
519.16	1.8076	1.74811	-1.64693	2.1147
432.142	11.8216	1.74773	1.08186	-3.19037
363.19	9.12221	1.74579	-0.0873709	-0.269116
724.251	9.7628	1.74547	-0.520628	-0.408371
445.147	1.8216	1.7443	-0.514228	-0.39796
440.167	11.9719	1.74324	1.40842	-2.96833
402.133	11.7155	1.73524	0.930734	-1.16206
144.042	2.791	1.73395	-0.830548	4.77023
635.278	11.4448	1.73343	2.05359	4.31721
392.096	10.1777	1.7307	1.31848	3.86439
192.079	8.23387	1.7287	-1.66984	-0.981689
218.09	1.43075	1.72638	0.774696	3.79802
610.597	10.3922	1.72041	1.64751	-0.899468
311.159	5.9736	1.71904	1.00097	3.6669
685.293	11.2911	1.71576	2.59453	1.78916
602.274	8.81975	1.71565	-0.747086	-0.387456
840.233	9.891	1.7151	-0.740895	-0.377764
468.163	10.6865	1.71449	0.763625	3.72803
188.032	1.79509	1.71385	-3.64128	1.64944
498.136	7.7375	1.7138	-0.743932	-0.387359
672.24	11.0082	1.71294	2.51605	-1.52737
414.205	17.4743	1.70728	0.501712	3.72667
429.164	12.5056	1.70709	-0.992204	-2.04369
217.131	9.40643	1.70624	-2.25521	2.96675
500.151	10.1893	1.70525	1.33678	3.80543
148.088	8.36847	1.7045	-3.29331	1.81153
426.128	15.6166	1.70309	1.14059	-1.81548
390.238	19.284	1.69832	-1.56645	-2.57197
554.213	15.1123	1.69803	-3.23773	0.357792
791.284	9.57933	1.69659	-1.0013	-0.351721
299.12	1.82533	1.69656	-1.00122	-0.351736
522.208	14.6203	1.69653	-1.00111	-0.352102
527.177	8.58333	1.69652	-1.00116	-0.351596
410.099	15.9693	1.69651	-1.00105	-0.352774
176.047	13.4563	1.69648	-1.00107	-0.351787
441.2	13.247	1.69648	-1.00106	-0.351844
503.184	2.316	1.69646	-1.00105	-0.35174
458.176	13.6293	1.69646	-1.00098	-0.352573
828.319	12.127	1.69646	-1.00105	-0.351681
842.212	15.3873	1.69646	-1.00103	-0.351784
505.217	9.85133	1.69644	-1.001	-0.351962
453.25	10.901	1.69644	-1.00111	-0.351274
581.487	9.107	1.69644	-1.00105	-0.351559
649.24	7.98467	1.69643	-1.00115	-0.351052
327.148	12.2947	1.69641	-1.00104	-0.351368
839.286	8.67267	1.69641	-1.00108	-0.351152
481.253	15.777	1.6964	-1.00104	-0.351307
390.155	11.5313	1.6964	-1.00113	-0.350974
473.226	11.4727	1.6964	-1.00107	-0.351184
1461.7	12.3753	1.69639	-1.00104	-0.351278
366.153	8.229	1.69639	-1.00113	-0.350923
542.197	7.50733	1.69638	-1.00101	-0.351319
504.105	19.406	1.69638	-1.00089	-0.352199
118.078	8.37133	1.69637	-1.00108	-0.350979
1140.3	12.0147	1.69637	-1.00099	-0.351337
748.332	12.9637	1.69636	-1.00107	-0.350925
517.254	14.6133	1.69635	-1.00102	-0.351088
433.267	8.067	1.69635	-1.00098	-0.351264
407.157	10.205	1.69635	-1.00105	-0.35093
486.189	11.5367	1.69634	-1.00099	-0.351143
531.176	11.2207	1.69634	-1.00101	-0.351056
581.211	9.796	1.69634	-1.00104	-0.350914
211.157	6.52233	1.69633	-1.00106	-0.350865
431.253	12.9807	1.69633	-1.001	-0.35102
283.088	8.00133	1.69632	-1.00098	-0.351042
493.181	7.728	1.69631	-1.00096	-0.351082
678.288	11.0793	1.69631	-1.00093	-0.351199
856.326	10.1767	1.6963	-1.00111	-0.350567
697.375	7.77367	1.6963	-1.00095	-0.351069
563.22	9.159	1.69629	-1.0008	-0.35201
234.163	12.981	1.69629	-1.00092	-0.351157
886.276	11.8067	1.69628	-1.00095	-0.350963
537.243	7.51267	1.69628	-1.00104	-0.350626
607.211	7.971	1.69628	-1.00097	-0.350849
349.21	9.43933	1.69626	-1.00109	-0.350454
591.217	11.1123	1.69625	-1.00102	-0.350559
453.25	11.1933	1.69623	-1.00096	-0.350665
555.232	8.16497	1.69622	-5.16889	0.745738
631.265	8.00367	1.69621	-1.00075	-0.351688
648.213	2.023	1.69619	-1.00081	-0.351087
162.068	7.99167	1.69619	-1.00093	-0.350562
651.253	8.801	1.69618	-1.00089	-0.350704
381.199	7.29833	1.69618	-1.00114	-0.350078
160.11	11.526	1.69616	-1.00092	-0.350457
162.068	11.4743	1.69615	-1.00085	-0.3507
439.169	1.97467	1.69615	-1.00098	-0.35026
434.142	1.445	1.69613	-1.00096	-0.350241
436.178	10.5283	1.6961	-1.00078	-0.350766
564.186	9.993	1.69599	-1.00092	-0.349846
564.248	7.054	1.69594	-1.00086	-0.349807
384.106	7.76933	1.69593	-1.00066	-0.350412
463.171	7.27067	1.69593	-1.00102	-0.349517
470.186	10.8853	1.69593	-1.00079	-0.34995
226.159	8.30333	1.69591	-1.00087	-0.349698
978.401	10.1257	1.69584	-1.00087	-0.349461
760.224	1.85833	1.69584	-1.00107	-0.349285
430.128	8.958	1.69576	-1.00043	-0.350679
494.175	9.942	1.69555	-1.00077	-0.348859
1261.93	9.4125	1.69277	-1.72953	0.235181
818.24	15.0009	1.69216	-0.583766	1.69528
972.302	15.1392	1.69113	-2.6351	1.97557
202.131	2.18453	1.69091	-1.65279	1.58306
738.236	10.3873	1.69015	2.15728	0.167326
353.132	1.79017	1.68901	-1.9182	2.5251
426.204	15.1096	1.68466	1.3857	2.75802
150.104	7.9898	1.68361	-0.18521	0.302409
490.292	12.0916	1.68342	1.02044	3.57677
405.237	8.694	1.68249	1.02369	3.53815
550.313	12.0922	1.67953	1.02231	3.56727
369.106	12.0541	1.67223	0.937445	4.18757
349.21	11.3825	1.66915	0.807776	3.65469
497.358	8.77945	1.66905	1.6238	-3.14596
311.087	8.62633	1.66868	1.49973	-0.253648
396.067	5.352	1.66839	0.230482	1.52269
491.237	11.0641	1.66838	2.51822	1.28585
679.266	9.67683	1.66837	1.36236	3.71895
146.037	12.0512	1.66724	0.939822	4.16865
533.211	9.341	1.66709	0.351532	-1.37246
363.19	7.66978	1.65978	1.61356	-1.65004
470.229	12.8065	1.65355	1.14622	2.7473
550.255	11.9957	1.64979	2.91611	-0.534813
187.062	2.99714	1.64872	0.828005	-1.86787
1039.74	10.786	1.6487	-1.90951	0.217983
568.563	9.63833	1.64788	0.707033	3.28439
186.057	0.965	1.6415	1.19758	4.34451
415.148	2.36631	1.63716	-5.39049	1.58222
492.184	9.44817	1.63431	1.38421	3.63863
259.951	0.984333	1.63011	1.10709	-0.792237
257.105	9.22743	1.6263	-2.65986	-2.65816
285.085	2.66188	1.62449	1.23244	1.95909
208.146	9.96611	1.61888	-2.48425	3.26777
220.084	1.94633	1.61803	0.620845	-0.668406
569.213	8.64333	1.61509	-0.422349	-0.678622
562.171	8.44543	1.61139	-2.06288	-1.99808
698.125	1.57475	1.61082	1.32218	-0.538398
[truncated: 4,410 more rows]
