# Supplementary material for: Characterization and Metabolic Diversity of Flavonoids in Citrus Species
Source: Sci Rep. 2017 Sep 5;7:10549. doi: 10.1038/s41598-017-10970-2 (PMC5585201; doi:10.1038/s41598-017-10970-2)
Supplement: Supplementary file 4 — Supplementary Table S3 [file 41598_2017_10970_MOESM4_ESM.xls]

## Sheet: Supplementary Table S3
Supplementary Table S3. The (almost) non-redundant MS2T library of citrus flavonoids.
Peak number	Observed mass (Da)	Exact mass (Da)	Accurate mass error (ppm)	Molecular formula	Collision Energy (CE)	Ret. Time (min)a	Precursor ions (Q1)	Product ions (Q3)	Main fragments	Compound name	Identification	Classes	Standard equivalent (For flavonoid quantification)
m001	271.06	271.06	-1.47569	C15H10O5	30	12.7	271.06	153.1	153.1, 243.2, 229.1, 197.2, 145.2	Apigenin	standard	Flavone	Apigenin 8-C-glucoside
m002					20	9.7	273.076	153.018	153.0, 99.0, 147.0, 91.1, 119.0, 131.0
m003	273.075	273.076	1.4648	C15H12O5	20	12.7	273.1	153	153.0, 147.0, 119.0	Naringenin	standard	Flavone	Apigenin 8-C-glucoside
m004					30	8.4	273.131	153.017	153.0, 147.0, 67.0, 95.0, 119.1
m005	285.076	285.076	-0.701568	C16H12O5	20	10.6	285.076	270.049	270.0, 131.1, 109.1, 107.1, 67.1, 119.1, 153.0, 147.1	Dihydroxy-methoxyflavone	putative	Polymethoxylated flavonoid	3',4',5,6,7,8-Hexamethoxyflavone
m006	287.055	287.055	-0.696731	C15H10O6	30	11.6	287.091	153.018	153.0, 99.0, 131.0, 161.1, 67.0, 81.0	Luteolin	standard	Flavone	Apigenin 8-C-glucoside
m007					30	13.5	288.087	273.063	273.1, 57.1, 245.1, 91.1, 69.1, 217.1
m008	301.07	301.071	1.32859	C16H12O6	30	13.1	301.071	286.045	286.0, 258.1, 69.1, 153.0, 177.1, 131.1	Chrysoeriol	standard	Flavone	Apigenin 8-C-glucoside
m009					20	8.4	303.05	153.017	153.0, 229.1, 137.0, 165.0, 201.1, 257.0, 285.0, 121.0
m010					30	10	303.086	153.017	153.0, 177.1, 145.0, 117.0, 67.0, 189.1
m011					30	10.1	303.086	153.018	153.0, 177.1, 117.0, 145.0, 89.0, 149.1
m012	303.049	303.05	1.64989	C15H10O7	30	11.6	303.24	153.3	153.3, 229.5, 201.4, 137.3	Quercetin	standard	Flavone	Apigenin 8-C-glucoside
m013	319.045	319.045	-0.626871	C15H10O8	30	8.2	319.045	153.017	153.0, 149.0, 137.1, 245.1, 189.1, 213.1	Myricetin	standard	Flavone	Apigenin 8-C-glucoside
m014	331.081	331.081	1.20816	C17H14O7	30	13	331.082	316.057	316.1, 301.0, 273.0, 168.0, 245.0, 107.1	Tricin	standard	Flavone	Apigenin 8-C-glucoside
m015	343.118	343.118	-1.45723	C19H18O6	10	15.5	343.118	313.071	313.1, 282.1, 299.1, 327.1, 285.1, 328.1	Tetramethoxyflavone	standard	Polymethoxylated flavonoid	3',4',5,6,7,8-Hexamethoxyflavone
m016	343.118	343.118	-1.45723	C19H18O6	20	15.8	343.118	313.07	313.1, 282.1, 299.1, 327.1, 328.1, 153.0	Tetramethoxyflavone	standard	Polymethoxylated flavonoid	3',4',5,6,7,8-Hexamethoxyflavone
m017	345.097	345.097	0.579547	C18H16O7	20	10.6	345.097	330.069	330.1, 315.1, 284.1, 287.1, 136.0, 148.0	Dihydroxy-trimethoxyflavone	putative	Polymethoxylated flavonoid	3',4',5,6,7,8-Hexamethoxyflavone
m018	345.097	345.097	-0.579547	C18H16O7	20	14.7	345.097	284.067	284.1, 312.1, 330.1, 285.1, 269.0, 315.1	Dihydroxy-trimethoxyflavone	putative	Polymethoxylated flavonoid	3',4',5,6,7,8-Hexamethoxyflavone
m019	345.097	345.097	0.289774	C18H16O7	30	15.5	345.097	314.8	330.1, 301.1, 315.1, 284.1, 312.1, 297.0	Dihydroxy-trimethoxyflavone	putative	Polymethoxylated flavonoid	3',4',5,6,7,8-Hexamethoxyflavone
m020					30	11.8	345.097	315.053	315.1, 330.1, 297.0, 85.0, 197, 114.1, 109.0
m021					30	12.9	345.097	330.072	330.1, 315.0, 151.1, 105.1, 131.0, 119.1, 161.1
m022					30	14.3	345.097	330.071	330.1, 301.1, 284.1, 300.1, 315.0, 299.1
m023	345.133	345.133	0.289743	C19H20O6	30	15.9	345.133	211.06	211.1, 196.0, 168.0, 161.1	Tetramethoxyflavanone or tetramethoxychalcone	putative	Polymethoxylated flavonoid	3',4',5,6,7,8-Hexamethoxyflavone
m024					20	8.7	347.17	332.048	332.0, 289.0, 301.0, 177.0, 109.1, 152.9
m025	359.113	359.113	-1.11386	C19H18O7	20	14.4	359.112	329.068	329.1, 311.1, 283.1, 105.0, 298.1, 344.1	Monohydroxy-tetramethoxyflavone	putative	Polymethoxylated flavonoid	3',4',5,6,7,8-Hexamethoxyflavone
m026	359.112	359.113	0.278464	C19H18O7	20	11.7	359.113	344.088	344.1, 329.1, 298.1, 301.1, 315.1	Monohydroxy-tetramethoxyflavone	putative	Polymethoxylated flavonoid	3',4',5,6,7,8-Hexamethoxyflavone
m027	359.113	359.113	-0.556929	C19H18O7	10	12.7	359.113	298.083	298.1, 326.1, 344.1, 162.1	Monohydroxy-tetramethoxyflavone	putative	Polymethoxylated flavonoid	3',4',5,6,7,8-Hexamethoxyflavone
m028	359.112	359.113	2.22771	C19H18O7	10	16.2	359.113	298.082	298.1, 326.1, 344.1, 299.1, 162.1, 315.1	Monohydroxy-tetramethoxyflavone	putative	Polymethoxylated flavonoid	3',4',5,6,7,8-Hexamethoxyflavone
m029	359.113	359.113	-0.278464	C19H18O7	20	16.7	359.113	343.08	343.1, 344.1, 315.1, 298.1, 327.1, 314.1	Monohydroxy-tetramethoxyflavone	putative	Polymethoxylated flavonoid	3',4',5,6,7,8-Hexamethoxyflavone
m030	359.113	359.113	-1.67079	C19H18O7	20	18.1	359.113	344.089	344.1, 329.1, 301.1, 283.1, 298.1	Monohydroxy-tetramethoxyflavone	putative	Polymethoxylated flavonoid	3',4',5,6,7,8-Hexamethoxyflavone
m031					20	13.2	359.113	329.065	329.1, 298.1, 315.1, 344.1, 301.1, 153.0
m032	361.129	361.128	-2.21528	C19H20O7	30	11.3	361.356	211.06	211.1, 177.1, 196.0, 212.1	Monohydroxy-tetramethoxyflavanone or monohydroxy-tetramethoxychalcone	putative	Polymethoxylated flavonoid	3',4',5,6,7,8-Hexamethoxyflavone
m033	361.129	361.128	-2.21528	C19H20O7	30	12.6	361.356	211.06	211.1, 177.1, 196.0, 212.1	Monohydroxy-tetramethoxyflavanone or monohydroxy-tetramethoxychalcone	putative	Polymethoxylated flavonoid	3',4',5,6,7,8-Hexamethoxyflavone
m034	373.128	373.128	-0.804013	C20H20O7	30	14.5	373.128	343.08	343.1, 312.1, 357.1, 329.1, 358.1, 153.0	5,6,7,3',4'-Pentamethoxyisoflavone	standard	Polymethoxylated flavonoid	3',4',5,6,7,8-Hexamethoxyflavone
m035	373.128	373.128	0	C20H20O7	20	16.3	373.128	343.092	343.1, 297.1, 325.1, 358.1, 328.1, 271.1	4',5,6,7,8-Pentamethoxyflavone	standard	Polymethoxylated flavonoid	3',4',5,6,7,8-Hexamethoxyflavone
m036					20	15.1	373.128	343.08	343.1, 312.1, 329.1, 297.1, 357.1, 358.1
m037					20	17.3	373.128	343.081	343.1, 297.1, 328.1, 312.1, 358.1, 147.1
m038	373.129	373.128	-2.41204	C20H20O7	20	13.7	373.129	343.082	343.1, 358.1, 315.1, 181.0, 153.0	Pentamethoxyflavone	putative	Polymethoxylated flavonoid	3',4',5,6,7,8-Hexamethoxyflavone
m039					30	12.4	373.147	343.08	343.1, 358.1, 69.1, 127.0, 312.1, 109.0
m040					30	14.8	373.37	343.08	343.1, 312.1, 329.1, 357.1, 358.1, 153.0
m041	375.107	375.107	0.26659	C19H18O8	10	14	375.107	317.065	317.1, 342.1, 314.1, 360.1, 345.1	Dihydroxy-tetramethoxyflavone	putative	Polymethoxylated flavonoid	3',4',5,6,7,8-Hexamethoxyflavone
m042	375.107	375.107	0.26659	C19H18O8	10	14.5	375.107	345.061	345.1, 312.3, 360.1, 88.1, 109.0, 127.0	Dihydroxy-tetramethoxyflavone	putative	Polymethoxylated flavonoid	3',4',5,6,7,8-Hexamethoxyflavone
m043	375.108	375.107	-0.799771	C19H18O8	20	15.6	375.107	345.059	345.1, 327.1, 360.1, 175.0, 317.1, 330.0	Dihydroxy-tetramethoxyflavone	putative	Polymethoxylated flavonoid	3',4',5,6,7,8-Hexamethoxyflavone
m044					20	16.5	375.107	241.071	241.1, 345.1, 360.1, 226.0, 211.0, 331.1
m045					20	11.6	375.107	360.083	360.1, 342.1, 345.1, 211.1
m046					30	12.1	375.107	345.061	345.1, 327.0, 360.1, 197.0, 330.0, 116.1
m047					30	15.8	375.107	345.06	345.1, 327.1, 360.1, 151.0, 317.1, 330.0
m048	375.108	375.107	-1.33295	C19H18O8	30	16.4	375.108	345.061	345.1, 360.1, 317.1, 151.0, 330.0, 175.0, 153.0	Dihydroxy-tetramethoxyflavone	putative	Polymethoxylated flavonoid	3',4',5,6,7,8-Hexamethoxyflavone
m049	375.143	375.144	1.33282	C20H22O7	20	18.8	375.143	241.07	241.1, 226.0, 211.0, 183.0, 193.0, 165.0	Pentamethoxyflavanone or pentamethoxychalcone	putative	Polymethoxylated flavonoid	3',4',5,6,7,8-Hexamethoxyflavone
m050	375.144	375.144	0.533129	C20H22O7	20	13.4	375.144	211.06	211.1, 196.0, 191.1, 178.0, 109.0	Pentamethoxyflavanone or pentamethoxychalcone	putative	Polymethoxylated flavonoid	3',4',5,6,7,8-Hexamethoxyflavone
m051	375.144	375.144	-0.799693	C20H22O7	30	14.8	375.144	211.059	211.1, 196.0, 168.0, 191.1, 181.0, 178.0	Pentamethoxyflavanone or pentamethoxychalcone	putative	Polymethoxylated flavonoid	3',4',5,6,7,8-Hexamethoxyflavone
m052					30	18.1	375.144	211.06	211.1, 191.1, 196.0, 135.0
m053	389.123	389.123	-0.256988	C20H20O8	30	13.5	389.123	359.075	359.1, 341.1, 374.1, 197.0	Monohydroxy-pentamethoxyflavone	putative	Polymethoxylated flavonoid	3',4',5,6,7,8-Hexamethoxyflavone
m054	389.123	389.123	0.770964	C20H20O8	30	13.9	389.123	359.075	359.1, 328.3, 313.1, 130.2, 374.1, 341.1	Monohydroxy-pentamethoxyflavone	putative	Polymethoxylated flavonoid	3',4',5,6,7,8-Hexamethoxyflavone
m055	389.123	389.123	1.02795	C20H20O8	30	17.1	389.123	359.075	359.1, 341.1, 374.1, 328.1, 197.0	Monohydroxy-pentamethoxyflavone	putative	Polymethoxylated flavonoid	3',4',5,6,7,8-Hexamethoxyflavone
m056					30	13.1	389.123	373.092	373.1, 359.1, 325.1, 374.1, 356.1, 328.1
m057					20	14.7	389.123	359.075	359.1, 374.1, 130.2, 165.1, 331.1, 344.1, 313.1
m058					30	16.9	389.123	359.075	359.1, 341.1, 374.1, 328.1, 197.0, 130.2
m059					30	17.8	389.123	359.076	359.1, 331.1, 341.1, 374.1, 313.1, 298.1
m060					20	15.5	391.103	361.055	361.1, 333.1, 343.0, 376.1, 358.1, 153.1
m061	391.139	391.139	0.255664	C20H22O8	30	14	391.138	241.07	241.1, 226.0, 211.0, 177.1, 183.0	Monohydroxy-pentamethoxyflavanone or monohydroxy-pentamethoxychalcone	putative	Polymethoxylated flavonoid	3',4',5,6,7,8-Hexamethoxyflavone
m062	403.138	403.139	1.98443	C21H22O8	30	17	403.139	373.091	373.1, 355.1, 388.1, 358.1, 327.1, 135.0	Hexamethoxyflavone	putative	Polymethoxylated flavonoid	3',4',5,6,7,8-Hexamethoxyflavone
m063					30	14.2	403.139	373.089	373.1, 327.1, 342.1, 388.1, 345.1, 358.1
m064					20	14.7	403.139	373.091	373.1, 327.1, 355.1, 388.1, 342.1, 328.1, 299.1
m065					20	15.1	403.139	373.093	373.1, 387.1, 327.1, 388.1, 358.1, 328.1
m066					30	15.9	403.139	373.091	373.1, 388.1, 355.1, 327.1, 330.1, 358.1, 301.1
m067					30	16.1	403.139	373.091	373.1, 327.1, 355.1, 358.1, 388.1, 102.1, 88.1
m068					30	16.6	403.139	373.091	373.1, 327.1, 355.1, 388.1, 358.1, 88.1, 211
m069					20	11.3	403.196	373.091	373.1, 388.1, 355.1, 327.1, 85.1
m070	403.139	403.139	-0.496107	C21H22O8	30	15.3	403.379	373.093	373.1, 327.1, 355.1, 388.1, 358.1, 328.1	3',4',5,6,7,8-Hexamethoxyflavone	standard	Polymethoxylated flavonoid	3',4',5,6,7,8-Hexamethoxyflavone
m071	405.119	405.118	-1.48105	C20H20O9	20	14.7	405.118	375.073	375.1, 347.1, 203.0, 390.1, 389.1, 329.1	Dihydroxy-pentamethoxyflavone	putative	Polymethoxylated flavonoid	3',4',5,6,7,8-Hexamethoxyflavone
m072	405.118	405.118	-1.23421	C20H20O9	20	16.1	405.118	375.071	375.1, 357.1, 376.1, 390.1, 347.1, 151.0	Dihydroxy-pentamethoxyflavone	putative	Polymethoxylated flavonoid	3',4',5,6,7,8-Hexamethoxyflavone
m073					30	14.3	405.118	375.071	375.1, 347.1, 357.1, 390.1, 332.1, 329.1
m074	419.134	419.134	0.477175	C21H22O9	30	9.5	419.1	383.1	383.1, 365.1, 353.1, 337.1	7-O-Methylnaringenin-6-C-pentoside	putative	C-O-glycosylflavonoid	Apigenin 8-C-glucoside
m075	419.134	419.134	0.238587	C21H22O9	20	13.9	419.134	389.086	389.1, 404.1, 371.1, 343.1, 355.1	Monohydroxy-hexamethoxyflavone	putative	Polymethoxylated flavonoid	3',4',5,6,7,8-Hexamethoxyflavone
m076	419.134	419.134	-1.43152	C21H22O9	20	14.3	419.134	389.086	389.1, 404.1, 371.1, 374.1	Monohydroxy-hexamethoxyflavone	putative	Polymethoxylated flavonoid	3',4',5,6,7,8-Hexamethoxyflavone
m077	419.134	419.134	-0.477175	C21H22O9	30	16.3	419.134	389.086	389.1, 361.1, 404.1, 343.1, 328.1, 374.1	Monohydroxy-hexamethoxyflavone	putative	Polymethoxylated flavonoid	3',4',5,6,7,8-Hexamethoxyflavone
m078	419.134	419.134	-0.715762	C21H22O9	30	17.7	419.134	389.086	389.1, 371.1, 361.1, 404.1, 374.1, 328.1	Monohydroxy-hexamethoxyflavone	putative	Polymethoxylated flavonoid	3',4',5,6,7,8-Hexamethoxyflavone
m079					30	16.6	419.134	389.086	389.1, 361.1, 390.1, 404.1, 255.1, 374.1
m080					20	17.3	419.134	389.084	389.1, 404.1, 371.1, 343.1, 165.1, 255.1
m081	433.113	433.113	-1.38532	C21H20O10	20	9.9	433.113	271.1	271.1, 415.0, 313.1, 253.3, 153.2	Apigenin 7-O-glucoside	standard	O-glycosylflavonoid	Quercetin 3-O-glucoside
m082	433.113	433.113	-0.69266	C21H20O10	20	9.2	433.115	283.06	283.1, 313.1, 85.0, 127.0, 109.0, 379.1	Apigenin 8-C-glucoside	standard	C-glycosylflavonoid	Apigenin 8-C-glucoside
m083					30	11.1	433.243	271.189	271.2, 161.1, 133.1, 127.0, 109.0, 145.1, 119.1, 121.1
m084	433.15	433.149	-1.15434	C22H24O9	20	15.9	433.337	403.108	403.1, 385.1, 418.1, 388.1, 357.1	Heptamethoxyflavone	putative	Polymethoxylated flavonoid	3',4',5,6,7,8-Hexamethoxyflavone
m085	433.112	433.113	1.84709	C21H20O10	20	9	433.38	313.07	313.1, 283.1, 397.1, 337.1, 144.1, 349.1, 85.0, 403.1, 127.0, 361.1, 379.1	Apigenin 6-C-glucoside	standard	C-glycosylflavonoid	Apigenin 8-C-glucoside
m086	435.128	435.129	0.459634	C21H22O10	30	8.2	435.13	273.075	273.1, 177.1, 153.0, 110.1, 147.0	Naringenin 5-O-glucoside	standard	O-glycosylflavonoid	Quercetin 3-O-glucoside
m087	435.128	435.129	1.60872	C21H22O10	30	9.6	435.222	273.075	273.1, 153.0, 147.0, 127.0, 85.0, 107.1	Naringenin 7-O-glucoside	standard	O-glycosylflavonoid	Quercetin 3-O-glucoside
m088	449.108	449.108	-0.890655	C21H20O11	20	8.5	449.108	299.054	299.1, 329.1, 353.1, 287.1, 367.1, 297.1, 413.1, 383.1, 85.0, 313.1	Luteolin 6-C-glucoside	standard	C-glycosylflavonoid	Apigenin 8-C-glucoside
m089	449.108	449.108	-1.33598	C21H20O11	10	8.6	449.109	329.065	329.1, 299.1, 195.0, 353.1, 245.0, 395.1, 325.1, 85.0, 177.1, 127.0, 153.0, 297.1	Luteolin 8-C-glucoside	standard	C-glycosylflavonoid	Apigenin 8-C-glucoside
m090					20	8.8	449.109	329.062	329.1, 299.1, 287.1, 353.1, 339.1, 413.1, 395.1, 85.0, 431.1, 107.1, 127.0
m091					20	11.6	449.144	114.092	114.1, 153.0, 287.1, 161.1, 303.1, 137.1
m092	449.108	449.108	0.667991	C21H20O11	30	9.5	449.178	287.124	287.1, 127.0, 131.0, 116.1, 109.0, 85.0	Luteolin 7-O-glucoside	standard	O-glycosylflavonoid	Quercetin 3-O-glucoside
m093					30	9	451.155	289.104	289.1, 127.0, 93.1, 114.1, 85.0, 109.0
m094					30	8.6	451.158	289.103	289.1, 235.2, 127.0, 107.1, 177.1, 133.1, 435.3
m095	455.169	455.17	2.19698	C25H26O8	30	15.9	455.169	425.083	425.1, 440.1, 397.1	Poly-methoxylated flavonoids	putative	Polymethoxylated flavonoid	3',4',5,6,7,8-Hexamethoxyflavone
m096	463.124	463.123	-1.7274	C22H22O11	30	9.4	463.124	313.07	313.1, 343.1, 367.1, 353.1, 427.1, 409.1, 379.1, 397.1, 301.1	Diosmetin 6-C-glucoside	putative	C-glycosylflavonoid	Apigenin 8-C-glucoside
m097	463.124	463.123	-0.863701	C22H22O11	20	9.6	463.124	313.071	313.1, 343.1, 367.1, 353.1, 314.1, 379.1, 427.1, 344.1, 339.1, 301.1	Diosmetin 8-C-glucoside	putative	C-glycosylflavonoid	Apigenin 8-C-glucoside
m098					20	9.9	463.124	301.071	301.1, 195.0, 219.0, 114.1, 287.0, 313.1
m099	463.124	463.123	-1.51148	C22H22O11	30	10.3	463.158	301.07	301.1, 114.1, 286.0, 69.1, 177.1, 153.0	Diosmetin O-glucoside	putative	O-glycosylflavonoid	Quercetin 3-O-glucoside
m100					30	10.5	463.158	301.099	301.1, 114.1, 283.1, 177.1, 313.1, 445.2
m101	465.102	465.103	0.860025	C21H20O12	30	8.5	465.103	303.047	303.0, 85.0, 114.1, 127.0, 97.0, 119.1	Hydroxyluteolin 5-O-glucoside	putative	O-glycosylflavonoid	Quercetin 3-O-glucoside
m102	465.14	465.139	-1.28994	C22H24O11	20	10.1	465.139	177.054	177.1, 303.1, 153.0, 195.0, 219.0	Hesperetin 7-O-glucoside	standard	O-glycosylflavonoid	Quercetin 3-O-glucoside
m103	465.103	465.103	-0.645019	C21H20O12	30	10.8	465.172	303.12	303.1, 127.0, 85.0, 165.1, 107.1	Hydroxyluteolin 7-O-glucoside	putative	O-glycosylflavonoid	Quercetin 3-O-glucoside
m104					30	10.6	465.173	303.119	303.1, 85.0, 107.1, 135.1, 127.0, 109.0
m105					20	8	465.173	303.12	303.1, 214.1, 85.0, 142.1, 189.1, 177.1
m106	465.103	465.103	-1.07503	C21H20O12	30	9.3	465.175	303.049	303.0, 85.0, 61.0, 91.0, 127.0, 81.1, 249.1	Quercetin 3-O-hexoside	standard	O-glycosylflavonoid	Quercetin 3-O-glucoside
m107	479.119	479.118	-1.04358	C22H22O12	30	9.7	479.116	317.064	317.1, 127.0, 145.0, 154.1, 311.0, 463.6	Isorhamnetin 5-O-glucoside	putative	O-glycosylflavonoid	Quercetin 3-O-glucoside
m108	479.119	479.118	-1.66973	C22H22O12	30	10.1	479.118	317.067	317.1, 347.1, 85.0, 127.0, 114.1, 109.1	Isorhamnetin 7-O-glucoside	putative	O-glycosylflavonoid	Quercetin 3-O-glucoside
m109					30	9.5	479.152	299.087	299.1, 317.1, 263.1
m110					30	8.9	479.177	317.067	317.1, 329.1, 359.1, 384.1, 369.1, 327.0, 383.1, 127.0, 355.1
m111	493.135	493.134	-2.23063	C23H24O12	20	9.7	493.134	373.091	373.1, 475.1, 457.1, 343.1, 397.1, 476.1, 355.1, 439.1, 403.1	Tricin 8-C-hexoside	putative	C-glycosylflavonoid	Apigenin 8-C-glucoside
m112					20	10.5	493.134	331.079	331.1, 316.1, 247.1, 283.1, 163.0, 127.0
m113	493.135	493.134	-0.811138	C23H24O12	10	9.3	493.135	343.079	343.1, 373.1, 397.1, 383.1, 328.1, 133.1	Tricin 6-C-hexoside	putative	C-glycosylflavonoid	Apigenin 8-C-glucoside
m114					30	9.9	493.192	343.076	343.1, 373.1, 177.1, 127.0, 85.0, 397.1
m115	493.135	493.134	-1.01392	C23H24O12	30	10.3	493.193	331.079	331.1, 316.1, 85.0, 127.0, 177.1, 209.1	Tricin O-hexoside	putative	O-glycosylflavonoid	Quercetin 3-O-glucoside
m116	507.149	507.15	1.18308	C24H26O12	30	7.9	507.15	345.096	345.1, 330.1, 177.1, 491.3, 465.2, 315.1	Dihydroxy-trimethoxyflavone-O-hexoside	putative	O-glycosylpolymethoxylated flavonoid	3',4',5,6,7,8-Hexamethoxyflavone
m117	507.151	507.15	-1.57744	C24H26O12	30	10.4	507.15	345.097	345.1, 177.1, 287.1, 85.0, 127.0, 299.0	Dihydroxy-trimethoxyflavone-O-hexoside	putative	O-glycosylpolymethoxylated flavonoid	3',4',5,6,7,8-Hexamethoxyflavone
m118	507.15	507.15	-0.394361	C24H26O12	30	11.4	507.15	345.1	345.1, 329.0, 315.1, 284.1, 255.1	Tricetin 5,3’,4’-trimethyl 7-O-hexoside	putative	O-glycosylflavonoid	Quercetin 3-O-glucoside
m119	521.166	521.165	-0.959388	C25H28O12	30	9.4	521.166	359.11	359.1, 344.1, 127.0, 70.1, 125.1, 91.1, 133.1	Hydroxy-tetramethoxyflavone-O-hexoside	putative	O-glycosylpolymethoxylated flavonoid	3',4',5,6,7,8-Hexamethoxyflavone
m120	521.165	521.165	-0.191878	C25H28O12	20	10.9	521.166	359.112	359.1, 344.1, 329.1, 119.1, 147.1, 153.0	Hydroxy-tetramethoxyflavone-O-hexoside	putative	O-glycosylpolymethoxylated flavonoid	3',4',5,6,7,8-Hexamethoxyflavone
m121	521.166	521.165	-0.767511	C25H28O12	20	10	521.166	359.11	359.1, 344.1, 127.0, 70.1, 125.1, 91.1, 133.1	Hydroxy-tetramethoxyflavone-O-hexoside	putative	O-glycosylpolymethoxylated flavonoid	3',4',5,6,7,8-Hexamethoxyflavone
m122	539.14	539.139	-0.185481	C24H26O14	30	9.9	539.14	377.084	377.1, 128.1, 121.1, 497.2, 85.0, 177.1	Limocitrol 3-O-glucoside	putative	O-glycosylflavonoid	Quercetin 3-O-glucoside
m123					20	8.9	539.14	377.087	377.1, 362.1, 347.0, 85.0, 319.0, 127.0, 133.1
m124	565.155	565.155	-0.530828	C26H28O14	30	9	565.156	313.071	313.1, 433.1, 415.1, 397.1, 283.1, 337.1, 367.1, 379.1	Apigenin 6-C-hexosyl-O-pentoside	putative	C-O-glycosylflavonoid	Apigenin 8-C-glucoside
m125					30	8	565.156	433.113	433.1, 415.1, 313.1, 367.1, 337.1, 397.1, 379.1, 283.1
m126	579.172	579.171	-1.38129	C27H30O14	30	9.6	579.171	271.059	271.1, 85.0, 71.0, 433.1, 129.1, 195.0, 153.0	Apigenin 7-O-rutinoside	putative	O-glycosylflavonoid	Quercetin 3-O-glucoside
m127	579.172	579.171	-1.38129	C27H30O14	30	9.8	579.171	271.06	271.1, 85.0, 71.1, 129.1	Apigenin 7-O-neohesperidoside	putative	O-glycosylflavonoid	Quercetin 3-O-glucoside
m128					30	9	579.171	313.07	313.1, 283.1, 337.1, 367.1, 397.1, 433.1, 415.1, 85.0, 379.1
m129	581.151	581.15	-1.8928	C26H28O15	30	8.3	581.15	449.108	449.1, 431.1, 329.1, 383.1, 353.1, 413.1, 299.1, 395.1, 377.1	C-hexosyl-luteolin O-pentoside	putative	C-O-glycosylflavonoid	Apigenin 8-C-glucoside
m130	581.187	581.187	-1.03237	C27H32O14	20	11.3	581.186	419.133	419.1, 389.1, 404.1, 127.0, 85.0, 135.1	Monohydroxy-hexamethoxyflavone-O-hexoside	putative	O-glycosylpolymethoxylated flavonoid	3',4',5,6,7,8-Hexamethoxyflavone
m131	581.187	581.187	-0.688247	C27H32O14	20	9.7	581.187	273.073	273.1, 85.0, 71.0, 153.0, 147.0, 85.0	Naringenin 7-O-rutinoside	putative	O-glycosylflavonoid	Quercetin 3-O-glucoside
m132	581.186	581.187	0.516185	C27H32O14	20	9.9	581.187	273.074	273.1, 85.0, 153.0, 297.1, 245.0	Naringenin 7-O-neohesperidoside	putative	O-glycosylflavonoid	Quercetin 3-O-glucoside
m133	581.188	581.187	-1.89268	C27H32O14	20	12.1	581.187	419.135	419.1, 389.1, 404.1, 85.0	Monohydroxy-hexamethoxyflavone-O-hexoside	putative	O-glycosylpolymethoxylated flavonoid	3',4',5,6,7,8-Hexamethoxyflavone
m134	593.187	593.187	-0.337162	C28H32O14	20	11.4	593.187	285.074	285.1, 127.0, 359.1, 85.0, 153.0, 145.0	Acacetin 7-O-rutinoside	putative	O-glycosylflavonoid	Quercetin 3-O-glucoside
m135	595.167	595.166	-1.34416	C27H30O15	30	7.9	595.166	457.112	457.1, 427.1, 559.1, 577.2, 541.1, 409.1, 475.1, 439.1, 379.1, 511.1, 499.1, 481.1, 355.1, 529.1, 325.1	Apigenin di-C-hexoside	putative	C-glycosylflavonoid	Apigenin 8-C-glucoside
m136	595.165	595.166	0.336041	C27H30O15	30	9.1	595.166	287.054	287.1, 343.1, 313.1, 367.1, 427.1, 409.1, 397.1, 85.0, 445.1, 463.1, 379.1, 127.0	Methylluteolin C-hexosyl-O-pentoside	putative	C-O-glycosylflavonoid	Apigenin 8-C-glucoside
m137	595.166	595.166	-0.16802	C27H30O15	30	8.9	595.166	313.071	313.1, 337.1, 127.0, 85.0, 367.1, 379.1, 329.1, 283.1, 287.1, 303.1, 449.1, 145.1, 289.1, 343.1, 397.1, 415.1	Apigenin C-hexosyl-O-hexoside	putative	C-O-glycosylflavonoid	Apigenin 8-C-glucoside
m138					30	8.5	595.166	449.108	449.1, 431.1, 329.1, 287.1, 413.1, 379.1, 85.0, 353.1, 299.1, 127.0, 177.0
m139					10	9.4	595.167	287.053	287.1, 445.1, 343.1, 463.1, 427.1, 127.0, 313.1, 367.1, 85.0, 367.1, 373.1, 177.1
m140					20	8.3	595.167	313.069	313.1, 283.1, 337.1, 379.1, 367.1, 397.1, 415.1, 325.1, 343.1, 427.1, 409.1, 127.0, 85.0
m141	595.202	595.202	0.33602	C28H34O14	20	11.8	595.202	287.09	287.1, 85.0, 153.0, 353.1, 195.0, 397.1	Methylnaringenin-7-O-neohesperidoside	putative	O-glycosylflavonoid	Quercetin 3-O-glucoside
m142	595.202	595.202	-0.672041	C28H34O14	30	11.6	595.203	287.091	287.1, 85.0, 153.0, 219.0, 329.1, 353.1	Methelnaringenin 7-O-rutinoside	putative	O-glycosylflavonoid	Quercetin 3-O-glucoside
m143	597.182	597.181	-0.837267	C27H32O15	10	9	597.181	289.07	289.1, 331.1, 435.1, 147.1, 451.1, 153.0	Eriodictyol 7-O-rutinoside	putative	O-glycosylflavonoid	Quercetin 3-O-glucoside
m144	609.182	609.181	-0.328309	C28H32O15	30	9.8	609.182	301.07	301.1, 463.1, 85.0, 71.0, 129.1	Chrysoeriol 7-O-rutinoside	putative	O-glycosylflavonoid	Quercetin 3-O-glucoside
m145	609.182	609.181	-0.492464	C28H32O15	20	9.9	609.182	301.069	301.1, 286.0, 114.1, 463.1, 85.0, 109.0	Diosmin	standard	O-glycosylflavonoid	Quercetin 3-O-glucoside
m146	609.181	609.181	0.328309	C28H32O15	30	10.1	609.182	301.07	301.1, 85.0, 71.0, 127.0, 114.1, 119.1	Neodiosmin	putative	O-glycosylflavonoid	Quercetin 3-O-glucoside
m147					30	9.3	609.182	463.124	463.1, 343.1, 445.1, 427.1, 367.1, 313.1, 397.1, 409.1, 85.0, 373.1, 353.1, 301.1
m148	611.162	611.161	-1.96348	C27H30O16	20	8.9	611.161	303.049	303.0, 287.1, 127.0, 145.1, 85.0, 109.0, 119.1	Quercetin 3-O-glucosyl-2’-O-rhamnoside	putative	O-glycosylflavonoid	Quercetin 3-O-glucoside
m149	611.159	611.161	1.96348	C27H30O16	20	9.1	611.161	303.05	303.0, 85.0, 71.0, 127.0, 129.1, 179.0, 145.1	Quercetin 3-O-rutinoside	standard	O-glycosylflavonoid	Quercetin 3-O-glucoside
m150					30	7.6	611.161	395.074	395.1, 473.1, 353.1, 303.0, 311.1, 419.1, 365.1, 407.1, 539.1, 323.0, 177.1
m151					30	8.3	611.161	303.047	303.0, 295.1, 329.1, 127.0, 85.0, 427.1, 299.1, 353.1, 449.2, 379.1, 129.1, 177.1
m152	611.161	611.161	-1.14536	C27H30O16	20	8.5	611.163	329.064	329.1, 449.1, 431.1, 413.1, 287.1, 127.0, 85.0, 353.1, 135.1	C-hexosyl-luteolin O-hexoside	putative	C-O-glycosylflavonoid	Apigenin 8-C-glucoside
m153	611.197	611.197	-0.163613	C28H34O15	30	10.1	611.197	303.086	303.1, 85.0, 153.0, 177.1, 129.1	Metheleriodictyol 7-O-rutinoside	putative	O-glycosylflavonoid	Quercetin 3-O-glucoside
m154	611.198	611.197	-1.30891	C28H34O15	30	10.3	611.197	303.085	303.1, 85.0, 153.0, 177.1, 413.1	Metheleriodictyol 7-O-neohesperidoside	putative	O-glycosylflavonoid	Quercetin 3-O-glucoside
m155	613.176	613.176	0.163085	C27H32O16	20	8.1	613.21	451.157	451.2, 289.1, 127.0, 163.0, 85.0, 177.1	C-hexosyl-Eriodictyol -O-hexoside	putative	C-O-glycosylflavonoid	Apigenin 8-C-glucoside
m156					20	10.7	623.196	315.085	315.1, 477.1, 359.1, 177.1, 129.1, 383.1, 147.1
m157					30	8.8	623.197	343.08	343.1, 313.1, 367.1, 427.1, 397.1, 445.1, 315.1, 463.1, 379.1, 85.0
m158					30	7.5	625.175	487.12	487.1, 589.1, 505.1, 607.2, 409.1, 571.1, 457.1, 541.1, 529.1, 553.1, 439.1, 367.1, 511.1, 559.1, 355.1
m159					30	7.7	625.176	317.065	317.1, 85.0, 479.1, 129.1
m160	625.177	625.176	-0.799774	C28H32O16	20	8.6	625.177	343.079	343.1, 367.1, 313.1, 397.1, 427.1, 409.1, 445.1, 355.1, 379.1, 343.1, 463.1, 457.1, 433.1, 303.0	C-glucosyl-diosmetin O-glucoside	putative	C-O-glycosylflavonoid	Apigenin 8-C-glucoside
m161					30	9	625.177	343.078	343.1, 463.1, 445.1, 301.1, 427.1, 313.1, 85.0, 367.1, 397.1, 147.0, 109.0
m162					30	9.2	625.177	343.081	343.1, 463.1, 445.1, 301.1, 317.1, 367.1, 313.1, 85.0, 427.1, 409.1, 397.1
m163	625.177	625.176	-0.799774	C28H32O16	30	9.6	625.21	317.065	317.1, 445.1, 463.2, 85.0, 71.0, 129.1, 479.1	Isorhamnetin-O-rutinoside	putative	O-glycosylflavonoid	Quercetin 3-O-glucoside
m164					20	10	625.211	317.067	317.1, 463.1, 303.1, 581.2, 297.1, 153.1
m165	625.177	625.176	-1.43959	C28H32O16	20	8.1	625.266	487.122	487.1, 607.2, 589.2, 505.1, 439.1, 488.1, 571.1, 457.1, 529.1, 541.1, 469.1, 511.1, 553.1, 409.1, 559.1, 385.1, 451.1, 355.1	Diosmetin di-C-hexoside	putative	C-glycosylflavonoid	Apigenin 8-C-glucoside
m166	627.156	627.156	-0.15945	C27H30O17	10	8.3	627.156	303.049	303.0, 85.0, 127.0, 145.0, 97.0	Quercetin O-hexosyl-O-hexoside	putative	O-glycosylflavonoid	Quercetin 3-O-glucoside
m167					20	7.3	627.157	303.043	303.0, 177.1, 228.1, 85.0, 265.2, 465.1
m168					30	9.7	627.226	465.173	465.2, 303.1
m169					20	10	639.192	331.082	331.1, 129.1, 177.1, 143.5
m170					30	10.9	639.226	331.081	331.1, 316.1, 127.0, 85.0, 317.1, 145.1
m171					30	12.1	639.241	331.115	331.1, 376.1, 241.1
m172	641.171	641.171	0.467894	C28H32O17	30	9	641.171	333.06	333.1, 85.0, 317.1, 71.0, 145.0, 127.0, 129.1	Hydroxyisorhamnetin 3-rutinoside	putative	O-glycosylflavonoid	Quercetin 3-O-glucoside
m173					30	7.7	641.171	317.065	317.1, 283.1, 503.1, 177.1, 85.0, 377.9, 455.1, 467.1, 211.0, 379.1, 144.1, 333.1, 587.2
m174					30	11.4	653.171	345.098	345.1, 243.1, 189.1, 127.0, 261.1, 177.1
m175					30	10.8	653.208	345.096	345.1, 507.1, 331.1, 127.0, 361.1, 359.1, 177.0
m176					30	10.6	655.05	347.078	347.1, 127.0, 250.3, 493.2, 85.0, 103.0
m177	655.188	655.187	-1.37365	C29H34O17	30	9.7	655.187	347.076	347.1, 85.0, 127.0, 71.1, 129.0, 145.0, 193.1	Limocitrin O-rhamnosyl-O-hexoside	putative	O-glycosylflavonoid	Quercetin 3-O-glucoside
m178					30	8.4	655.187	373.085	373.1, 475.1, 331.1, 493.1, 457.1, 347.1, 85.0, 177.1
m179					30	10	655.202	347.074	347.1, 348.1, 127.0, 216.1, 153.1, 85.0
m180	725.228	725.229	0.55155	C33H40O18	30	9.4	725.229	271.06	271.1, 285.1, 579.2, 85.0, 127.0, 109.0, 69.0	Apigenin O-rhamnoside-O-rutinoside	putative	O-glycosylflavonoid	Quercetin 3-O-glucoside
m181	741.224	741.224	-0.404736	C33H40O19	20	8.2	741.224	271.059	271.1, 433.1, 595.2, 85.0, 397.1, 177.1, 129.1	Apigenin di-O-hexosyl-O-rhamnoside	putative	O-glycosylflavonoid	Quercetin 3-O-glucoside
m182					20	11	743.24	419.139	419.1, 127.0, 85.0, 177.0, 107.1, 147.0
m183					30	9.5	755.24	301.069	301.1, 609.2, 85.0, 71.0, 157.1, 463.1
m184	755.239	755.239	0.264817	C34H42O19	20	9.9	755.245	301.07	301.1, 463.1, 153.0, 273.1, 127.0, 347.1, 717.5, 609.2	Chrysoeriol O-rhamnosyl-O-rutinoside	putative	O-glycosylflavonoid	Quercetin 3-O-glucoside
m185	757.218	757.219	0.396187	C33H40O20	30	8.2	757.218	303.048	303.0, 85.0, 71.0, 129.1, 313.1, 465.1, 147.1, 177.1, 449.1, 273.1, 127.0	Quercetin O-rhamnosyl-rutinoside	putative	O-glycosylflavonoid	Quercetin 3-O-glucoside
m186	757.221	757.219	-3.69774	C33H40O20	30	7.6	757.219	287.053	287.1, 449.1, 177.1, 475.1, 71.0, 530.8, 405.1, 361.1, 493.1, 389.1, 127.0, 271.1	Luteolin-7-O-neohesperidoside-4’-O-glucoside	putative	O-glycosylflavonoid	Quercetin 3-O-glucoside
m187	757.218	757.219	0.132062	C33H40O20	30	7.4	757.219	475.122	475.1, 595.2, 577.2, 313.1, 559.1, 499.1, 303.0, 287.1, 541.1, 379.1, 433.2, 529.1	Luteolin-7-O-rutinoside-4’-O-glucoside	putative	O-glycosylflavonoid	Quercetin 3-O-glucoside
m188					20	7.9	757.219	457.108	457.1, 287.1, 345.1, 58.1, 475.1, 481.1, 325.1, 577.1, 391.1, 595.3
m189	771.235	771.234	-0.907636	C34H42O20	20	8.6	771.231	445.111	445.1, 343.1, 397.1, 427.1, 463.1, 367.1, 409.1, 313.1, 607.2, 505.1, 85.0, 625.2, 301.1, 129.1	C-glucosyl-diosmetin O-rutinoside	putative	C-O-glycosylflavonoid	Apigenin 8-C-glucoside
m190	771.234	771.234	-0.259325	C34H42O20	20	8.7	771.235	317.063	317.1, 445.1, 463.1, 303.1, 343.1, 397.1, 313.1, 85.0, 301.1, 129.1	C-hexosyl-chrysoeriol O-rhamnosylhexoside	putative	C-O-glycosylflavonoid	Apigenin 8-C-glucoside
m191					20	8.3	771.235	301.069	301.1, 463.1, 625.2, 313.1, 169.1, 85.0
m192	773.249	773.25	1.03459	C34H44O20	30	7.6	773.214	303.051	303.1, 465.1, 419.1, 611.2, 397.1, 177.1	Hesperetin 3’-O-glucosyl-7-O-rutinoside	putative	O-glycosylflavonoid	Quercetin 3-O-glucoside
m193	773.214	773.213	-1.03464	C33H40O21	30	7.3	773.214	303.05	303.0, 465.1, 85.0, 129.1	Quercetin 3-glucosyl-7-rutinoside	putative	O-glycosylflavonoid	Quercetin 3-O-glucoside
m194	787.229	787.229	0.381083	C34H42O21	30	7.9	787.229	317.065	317.1, 479.1, 85.0, 71.0, 313.8, 481.1, 127.0	Isorhamnetin 3-rutinoside-7-glucoside	putative	O-glycosylflavonoid	Quercetin 3-O-glucoside
m195	787.23	787.229	-1.65136	C34H42O21	30	8.5	787.229	317	317.1, 467.1, 625.2, 478.2, 471.1, 549.1	Isorhamnetin O-rhamnosyl-hexosyl-O-hexoside	putative	O-glycosylflavonoid	Quercetin 3-O-glucoside
m196					30	7.1	789.209	481.095	481.1, 319.0, 643.2, 85.0
m197	817.239	817.24	0.978905	C35H44O22	30	7.9	817.239	347.075	347.1, 509.1, 129.1, 177.0, 709.7, 450.6, 511.1, 391.1, 115.1, 305.3, 633.1, 297.5, 85.0	Limocitrin 3-rutinoside-7-glucoside	putative	O-glycosylflavonoid	Quercetin 3-O-glucoside
m198					30	10.1	935.263	303.086	303.1, 649.1, 85.0, 449.1, 477.1, 431.1, 345.1, 147.1, 129.1
