# Supplementary material for: Characterization and Metabolic Diversity of Flavonoids in Citrus Species
Source: Sci Rep. 2017 Sep 5;7:10549. doi: 10.1038/s41598-017-10970-2 (PMC5585201; doi:10.1038/s41598-017-10970-2)
Supplement: Supplementary file 5 — Supplementary Table S4 [file 41598_2017_10970_MOESM5_ESM.xls]

## Sheet: Supplementary Table S4
Supplementary Table S4. Accumulation of flavonoids in various citrus tissues and species
ID	Tissues	m001	m003	m005	m006	m008	m012	m013	m014	m015	m016	m017	m018	m019	m023	m025	m026	m027	m028	m029	m030	m032	m033	m034	m035	m038	m041	m042	m043	m048	m049	m050	m051	m053	m054	m055	m061	m062	m070	m071	m072	m074	m075	m076	m077	m078	m081	m082	m084
CM001	Flavedo	0.0091882	0.945618	0.000231355	10.227	0.239543	0.00266409	0.0420984	0.319697	8.34419	1.02603	0.000575794	0.0334433	0.0220297	0.056213	0.0674172	0.00132484	0.00298369	0.0594498	0.330108	0.174556	0.000283192	0.00252234	0.0118433	8.48176	7.60534	0.00139242	0.0634361	0.401296	1.73726	0.0123671	0.0178442	0.0608118	0.706266	0.755129	4.30431	0.0163646	1.04824	8.64103	0.0350453	0.164795	0.250029	0.439476	0.213585	2.94144	2.44458	0.0940392	0.992138	19.357
CM002	Flavedo	0.00750441	0.368001	0.00822037	0.745616	0.367472	0.0224742	0.0545201	0.705592	15.006	1.81121	0.000290461	0.0273371	0.0409212	0.00639321	0.747553	0.00110786	0.00649816	0.0758954	0.132989	1.51213	0.000397766	0.000130614	0.266179	8.55805	8.12246	0.00134402	0.00719442	0.530145	3.50372	0.0092041	0.00115253	0.000654432	1.14306	1.56813	6.70375	0.00358357	4.28718	8.63953	0.0162015	0.154178	0.08126	1.05605	0.927065	4.15332	7.84582	0.0372166	3.66836	8.17301
CM003	Flavedo	0.00343092	1.988	0.000257758	1.14388	0.0699952	0.0100283	0.00758115	0.0197474	2.15604	0.413585	7.28164e-05	0.00454395	0.00881131	0.0277037	0.0286214	0.000225602	0.000105119	0.00887297	0.0369553	0.058292	9.99187e-05	0.000320312	0.0113045	16.2779	0.771047	0.000111139	0.00744679	0.121999	0.900589	0.00428744	0.00087231	0.00333772	0.0891273	0.140462	1.16624	0.00120469	0.784837	12.6335	0.00476774	0.046762	0.296851	0.156888	0.0649887	0.880717	0.997371	0.033823	0.319637	8.88114
CM004	Flavedo	0.00981037	0.555867	0.000186315	14.6095	0.508402	0.00607725	0.12026	0.345094	11.1403	1.44187	0.000171598	0.0335375	0.0277609	0.0949064	0.131914	0.00155915	0.00917327	0.0613247	0.344504	0.22488	0.000850112	0.00563077	0.0416642	10.1423	9.71179	0.00218653	0.089009	0.19988	2.47068	0.0163732	0.0390035	0.114861	1.18373	1.07059	4.2693	0.044522	2.29907	8.99752	0.0214797	0.111223	0.28271	0.665377	0.302438	2.15776	2.22139	0.174111	2.58125	21.5265
CM005	Flavedo	0.00289271	0.655048	7.37163e-05	10.3058	0.321048	0.00114832	0.0315954	0.0528269	5.81546	0.802234	9.58098e-05	0.0122503	0.0175008	0.0841682	0.0419482	0.000207274	0.0083893	0.021712	0.136961	0.0796055	0.000614315	0.00622343	0.0186068	17.4179	5.68524	0.000696812	0.0469626	0.0736313	1.11441	0.00466382	0.0364826	0.105822	0.524766	0.363557	1.34254	0.0242049	0.713711	7.70948	0.00448493	0.0291354	0.296758	0.300296	0.0801159	1.02176	0.47233	0.033299	0.776623	16.0865
CM006	Flavedo	0.00312396	1.00706	7.40004e-05	12.135	0.262912	0.000981054	0.0710059	0.0885352	7.67441	0.998688	0.000111166	0.021989	0.021002	0.0957783	0.0784	0.000231038	0.00532005	0.0407435	0.218087	0.115326	0.000546741	0.00615227	0.0246274	7.63025	6.84106	0.000923754	0.0572815	0.124903	1.54364	0.00269175	0.0356179	0.106459	0.877068	0.511998	2.62402	0.0412278	0.80103	7.73787	0.00699172	0.0715364	0.272057	0.334661	0.0993679	1.63389	0.877444	0.0591371	1.27779	16.2497
CM007	Flavedo	0.00186302	0.257992	0.00190155	1.42973	0.239987	0.00369673	0.0584259	0.249082	14.2539	1.76693	0.000138955	0.0201903	0.0424261	0.00699684	0.799528	0.000700494	0.00489182	0.0732255	0.145726	1.48051	0.000319586	5.8311e-05	0.252992	9.33053	6.48476	0.000714535	0.00600335	0.256601	3.27755	0.00585877	0.00178978	0.000385442	1.05121	1.52718	5.90226	0.00362589	4.32355	8.3822	0.00280998	0.079033	0.0665116	0.803643	0.624614	3.28361	5.42332	0.00320822	2.0771	20.172
CM008	Flavedo	0.00657497	0.838963	9.59282e-05	11.8955	0.291993	0.00133724	0.0472492	0.0739468	6.51125	0.671133	7.39886e-05	0.0212413	0.0143606	0.0736509	0.0559329	0.000755755	0.00899091	0.034674	0.180503	0.0823811	0.000556508	0.00499741	0.0861916	19.2653	6.37178	0.00105146	0.0570166	0.0988672	1.1704	0.00174526	0.0287094	0.0877226	0.785235	0.435898	2.12083	0.0284887	0.615216	8.25906	0.00736245	0.0769746	0.301496	0.371463	0.116808	1.47137	0.824264	0.0558755	1.37545	17.0759
CM009	Flavedo	0.00189886	1.39281	8.75455e-05	0.812794	0.243063	0.00176717	0.00812138	0.0495976	2.3641	0.378082	0.00011685	0.00903558	0.0079713	0.0242667	0.0308499	0.000103297	0.000960462	0.00898252	0.0360074	0.0418786	9.39759e-05	0.000600332	0.00992979	14.2292	1.21805	0.000111147	0.0105659	0.108934	0.695295	0.000722782	0.00114607	0.00636422	0.155509	0.226323	0.966404	0.00254379	0.647329	12.6228	0.00190312	0.0444711	0.146761	0.205205	0.091534	0.278036	0.67826	0.0237677	0.966605	9.07635
CM010	Flavedo	0.0148897	0.503738	0.000655466	10.7489	0.612132	0.00252763	0.0659028	0.359919	9.16318	1.15073	0.000241289	0.0411451	0.0234522	0.0557618	0.0808631	0.00148978	0.0127275	0.0580339	0.343937	0.231634	0.000587332	0.00389354	0.0332243	22.8041	8.63607	0.00127314	0.0893461	0.349104	1.63523	0.0100085	0.0278637	0.115764	0.882209	0.928383	3.84306	0.0276044	1.50188	20.5415	0.0350848	0.134605	0.0937822	0.586272	0.254474	1.66144	2.61679	0.434979	5.88013	7.90881
CM011	Flavedo	0.00196537	0.179241	0.000240874	0.005174	4.9286	0.00915124	0.00321732	0.303663	0.0123085	0.0240268	0.00018699	0.000393048	0.293266	0.000940101	0.00158689	0.000477764	0.000214291	0.00256798	0.00694872	0.00790569	0.000130385	0.000142664	0.00108104	0.121207	0.0182583	6.27778e-05	0.00288539	0.704646	0.000507128	0.000122354	0.000258234	0.00169334	0.00225147	0.00555704	0.0260165	0.00050749	0.00119593	0.271157	0.0265809	0.0013875	0.00683238	0.000442012	0.00107524	0.196511	0.0071233	0.00116692	0.194463	0.0726962
CM012	Flavedo	0.00647621	0.93917	7.82273e-05	0.00281293	0.952901	0.0081792	0.00501684	0.411437	0.0043698	0.00636093	0.00053182	0.000121067	0.000525224	0.00093521	0.00017995	0.000278472	5.349e-05	0.00087298	0.0014565	0.00306687	0.000104	0.000150786	0.00245086	0.0567589	0.00568171	8.55288e-05	0.000512755	0.010301	0.00162162	9.10425e-05	8.97992e-05	0.00100111	0.000927701	0.00252492	0.0188656	0.000410607	0.000541768	0.0765806	0.01336	0.000204659	0.0619899	0.000374002	0.000401322	0.114424	0.00263281	0.00515334	2.78839	0.0248857
CM013	Flavedo	0.0165269	1.64847	0.00024033	0.0570583	1.2322	0.00563818	0.00485334	0.955153	0.00365653	0.00419169	0.000295066	0.00010924	0.0124113	0.016907	0.000314554	0.000256256	3.81307e-05	0.00028973	0.014878	0.00218441	7.30751e-05	0.000175289	0.0013362	0.0636515	0.00420363	2.94323e-05	0.000402889	0.501706	0.00361822	0.000246993	0.000688438	0.00183031	0.000213021	0.00176224	0.0166495	0.000724937	0.00032381	0.068277	0.0100208	0.000750232	0.20412	3.16048e-05	0.000484962	0.0888608	0.00423677	0.0311503	0.318012	0.0226728
CM014	Flavedo	0.00395232	0.187899	4.67683e-05	0.00194045	0.0403169	0.00133637	0.00279855	0.0892387	0.00488292	0.00232934	0.000216211	0.000143624	0.000125165	0.00213598	0.000323425	0.000277044	4.8669e-05	0.000104544	0.000400958	0.00164208	7.8343e-05	0.000164028	0.000680775	0.0407099	0.00525064	4.91044e-05	0.000309117	0.103722	0.0015352	0.000277988	4.25357e-05	0.00188345	0.000114065	0.00206038	0.0124301	0.000817717	0.000374459	0.0478863	0.00810632	8.85719e-05	0.0161153	8.36937e-05	0.000713852	0.0604615	0.00262447	0.00433357	0.458572	0.00934311
CM015	Flavedo	0.0108706	0.82461	0.00038704	8.03989	1.30384	0.0154249	0.00121392	1.15424	0.00368605	0.00308801	0.000397732	0.000269071	0.00013187	0.000796104	0.000822902	0.000333897	4.54601e-05	0.000136451	0.000514971	0.00200981	9.39836e-05	0.000108196	0.00061108	0.0698631	0.00401525	4.35607e-05	0.000286362	0.0101608	0.00189008	7.99152e-05	0.00221193	0.000804059	0.000420607	0.00229222	0.0177015	0.000581128	0.00224141	0.0893001	0.00569127	0.000479408	0.0611451	0.000129671	0.000186141	0.0635336	0.00836023	0.0297224	5.26405	0.0556762
CM016	Flavedo	0.00809158	0.789326	0.000259073	0.0159131	0.127924	0.00186583	0.00211618	0.055853	0.00723697	0.00346032	0.000240448	4.37133e-05	0.0568199	0.00120863	0.00168571	0.000207652	3.8432e-05	0.000123429	0.00172931	0.00871223	7.36492e-05	0.000226836	0.000667654	0.0925596	0.00721441	5.22516e-05	0.00495591	2.26526	0.0116183	0.000142168	0.000517893	0.00220577	0.000345101	0.00279008	0.0074713	0.000974389	0.00168803	0.131311	0.00309453	0.000428806	0.0854266	9.4745e-05	0.000323917	0.0380239	0.00326643	0.00577065	1.02251	0.0384738
CM017	Flavedo	0.00747703	1.20474	0.000278538	0.00803007	0.166965	0.00396278	0.0053999	0.105381	0.01474	0.00336025	0.000111735	4.33259e-05	5.21433e-05	0.000310137	0.00123642	0.000223934	2.83608e-05	9.20929e-05	0.00022801	0.00123756	4.21895e-05	6.83442e-05	0.00100244	0.147697	0.00992837	4.90513e-05	0.000425164	0.0224892	0.00415879	2.83465e-05	8.07984e-05	0.000147948	0.00118668	0.00134521	0.016828	0.000373271	0.00380521	0.153348	0.00193579	5.4105e-05	0.0450475	0.000841076	0.00085122	0.0722064	0.00671132	0.000817762	1.06371	0.0715812
CM018	Flavedo	0.00533866	0.0202235	7.58948e-05	0.00316563	9.57178	0.00292776	0.00442256	1.00536	0.00204335	0.000895631	0.000122746	3.28107e-05	6.40493e-05	0.00118804	0.000324861	0.000128283	2.63043e-05	4.20994e-05	5.46134e-05	0.00036618	0.000148268	6.85414e-05	0.000213737	0.0203812	0.00186872	3.92683e-05	9.94169e-05	0.00375644	0.000365826	8.6279e-05	0.000452352	0.000231006	0.000317124	0.000567668	0.00526902	3.08929e-05	0.000447946	0.018313	0.00136962	3.529e-05	0.029367	5.26438e-05	0.000108461	0.0266615	0.00105692	0.00177622	0.122549	0.00744401
CM019	Flavedo	0.00923177	0.00799885	0.000128488	0.0048857	0.221397	0.00535949	0.00781489	0.107149	0.00377004	0.000909145	0.000452385	2.15839e-05	0.449487	0.000544935	0.00149047	0.000175304	4.8895e-05	5.16619e-05	0.000872832	0.00789249	0.000112666	4.90589e-05	0.000415806	0.0296753	0.00400072	3.94048e-05	0.00706877	2.85577	0.0124371	0.000181025	0.00013628	0.000805557	0.000235221	0.00127203	0.00230946	0.000593788	0.000258223	0.0362318	0.00152232	0.000171933	0.0166747	2.04764e-05	0.00105158	0.0274594	0.00149911	0.00184727	0.613366	0.00665378
CM020	Flavedo	0.00575189	0.421133	0.000146983	0.00253991	0.135161	0.00153293	0.00684306	0.0674196	0.00858099	0.00618032	0.000355735	5.5027e-05	0.000976638	0.00185755	0.000268752	0.000115992	4.44356e-05	0.000162081	8.58623e-05	0.00101721	9.29906e-05	0.000155102	0.000316809	0.0631152	0.00479564	3.43314e-05	0.00015411	0.00647835	0.00206404	6.9514e-05	3.80017e-05	0.000597574	0.000255773	0.000993913	0.00707083	0.000131926	0.00116035	0.0786979	0.00122312	0.00011676	0.0868254	0.000195879	7.66208e-05	0.0191911	0.00332635	0.00640454	1.62713	0.0302527
CM021	Flavedo	0.00716467	0.34729	0.000198747	0.00285433	0.0149849	0.00201369	0.00255597	0.00741858	0.00518283	0.00105501	0.000409027	3.43287e-05	0.0298996	0.000205921	0.000260877	0.00020238	2.72384e-05	9.52868e-05	5.44639e-05	0.00130508	8.43013e-05	0.00011845	0.000551491	0.0918307	0.00190868	4.15586e-05	0.000189744	0.300017	0.00539455	9.97185e-05	0.000218525	0.000236984	9.16038e-05	0.000885836	0.0102619	0.000187541	0.00284233	0.0646373	0.000960886	9.93874e-05	0.0467616	0.000147258	0.000415854	0.0259751	0.00887571	0.0144089	17.6817	0.0411184
CM022	Flavedo	0.00321891	1.66025	0.000174937	0.05563	0.267602	0.00487309	0.00852096	0.113587	0.00277982	0.00341848	9.80358e-05	0.000165034	0.721829	0.000216724	0.000128093	0.000162601	8.74551e-05	2.75837e-05	0.0303408	0.00401522	8.3091e-05	0.000109016	0.0007901	0.0292144	0.00229045	1.96418e-05	0.00443964	1.16387	0.00223526	2.51568e-05	3.96199e-05	0.000241416	9.49297e-05	0.000141401	0.000649759	4.7781e-05	0.000831422	0.0336584	0.00140528	0.00125093	0.144492	0.00011583	0.000227235	0.0216771	0.00295155	0.0574153	3.57543	0.0164361
CM023	Flavedo	0.00767423	0.541765	0.000126452	0.00526354	5.15574	0.00384772	0.0110165	0.333603	0.00326258	0.00345129	0.000148439	8.31889e-05	0.0886689	0.00098356	0.000523009	0.000151359	0.000129872	0.000217385	0.000361162	0.00194088	5.21588e-05	0.00011779	0.000244002	0.0331161	0.0048552	3.67961e-05	0.0118168	1.07387	0.032065	1.79628e-05	0.000123349	0.000449681	0.000297727	0.00124457	0.000111882	6.89902e-05	0.000190025	0.0584322	0.000862043	0.000636301	0.0520439	9.4745e-05	9.91365e-05	0.00837369	0.000568681	0.00980151	5.48905	0.0142424
CM024	Flavedo	0.0108845	0.837012	5.28896e-05	0.00125494	0.0755144	0.00548118	0.00532816	0.055089	0.0018118	0.00107397	7.43438e-05	5.49638e-05	0.000582904	0.000641861	0.00178121	0.000287469	3.94113e-05	5.51285e-05	0.000262491	0.00292667	8.36264e-05	8.78646e-05	0.000267703	0.0219435	0.00162277	2.20685e-05	0.00467434	1.21678	0.00521888	0.000928426	2.9948e-05	6.05678e-05	0.000133692	0.000703058	0.00168094	0.000364427	0.000138267	0.0288472	0.000569712	0.000141051	0.189065	0.00024013	0.00030453	0.0110855	0.00141699	0.0724875	7.77774	0.00410394
CM025	Flavedo	0.0137774	0.34495	0.000209297	0.00190756	7.61964	0.000981805	0.00121425	2.00155	0.00269805	0.00323755	0.000122497	0.000259473	0.506709	0.000914676	0.0029899	0.000193916	4.74864e-05	5.71929e-05	0.0487152	0.0407542	2.8884e-05	5.56112e-05	0.00017956	0.0400553	0.00386807	6.86931e-05	0.0244274	2.99101	0.0346041	0.000736117	0.00332004	0.000256799	0.000422628	0.00130036	0.0105483	5.56149e-05	0.000223535	0.0395051	0.00121024	0.00370523	0.0217319	0.000656256	0.000980276	0.0113754	0.00411804	0.0129549	2.29853	0.00796912
CM026	Flavedo	0.00676656	0.305785	8.9357e-05	0.00155761	0.198392	0.0233938	0.00310103	0.124814	0.00228338	0.00235792	0.000147444	3.29609e-05	0.000706191	0.000568504	0.000163227	0.000233894	2.95509e-05	5.33757e-05	2.31188e-05	0.000367313	4.92184e-05	7.2902e-05	0.000369108	0.0248092	0.00199187	9.83149e-05	9.37715e-05	0.0027547	0.000787857	8.58542e-05	3.13648e-05	0.000131812	0.000133789	0.00061182	0.0043141	0.000121248	0.000422962	0.0287823	0.00102228	5.37376e-05	0.0210023	0.000124539	4.40746e-05	0.0198194	0.000521865	0.00174059	0.947714	0.00996251
CM027	Flavedo	0.0288568	0.580802	0.000112895	0.00215194	31.595	0.00212875	0.02454	7.33624	0.00216904	0.00270162	0.000122616	0.000202509	0.0896681	0.00138077	0.000659597	0.000103409	0.000147664	4.35471e-05	0.00471184	0.00101886	0.000108585	0.00023404	0.00029574	0.0344349	0.00275062	3.29815e-05	0.00164029	1.03965	0.000310689	6.12236e-05	0.000121067	0.000143045	0.000191612	0.00151231	0.00355874	0.000197831	0.000118549	0.0396355	0.000331854	0.0001375	0.0923027	7.37214e-05	8.64474e-05	0.00425602	0.000395434	0.0118302	6.67161	0.00718629
CM028	Flavedo	0.0621628	2.58141	9.18079e-05	0.00899648	0.192816	0.00311468	0.0120109	0.115817	0.00427968	0.00437324	6.80449e-05	2.18369e-05	1.46684	0.00286141	0.00183315	4.64106e-05	7.35572e-05	6.61581e-05	0.00161756	0.00392793	8.24704e-05	0.000373899	0.000247507	0.0843244	0.00340995	2.94399e-05	0.0069004	4.70774	0.0349934	0.00105043	0.000210687	0.00122058	0.000349383	0.00261978	0.00159325	0.000780684	0.000479012	0.0686324	7.7275e-05	0.000265032	0.245646	0.000338883	0.000894017	0.006373	0.00181075	0.124935	18.2658	0.0118423
CM029	Flavedo	0.0152045	0.917578	0.000211333	0.0124321	0.550928	0.00303218	0.0204109	0.305778	0.00448332	0.00844739	8.53077e-05	0.000101974	0.0268141	0.000776081	0.000316083	4.66858e-05	5.88156e-05	0.0002641	0.00335848	0.000609579	0.000163668	0.000107355	0.000257872	0.0536672	0.00710834	2.94399e-05	0.000642507	0.265527	0.00287394	0.000497959	5.89713e-05	0.000287126	0.000355215	0.000819181	0.00503601	0.000134569	0.000844999	0.102038	8.81223e-05	3.52764e-05	0.0581939	0.00019453	7.70992e-05	0.00645838	0.00153735	0.018673	9.10761	0.0534667
CM030	Flavedo	0.00287949	1.27562	0.000187973	0.0137366	0.0413227	0.0144809	0.00637741	0.0060373	0.00158905	0.00347956	0.000123634	0.000265782	0.324731	0.000405359	8.56255e-05	0.000104776	6.89999e-05	6.66839e-05	0.00245568	0.00298084	5.92421e-05	3.93821e-05	0.000232408	0.019213	0.0029714	4.13766e-05	0.00427766	2.19645	0.0049109	3.19682e-06	0.000143901	0.000330868	6.68461e-05	0.000498664	0.000703848	0.000226695	0.000174329	0.0384041	5.66794e-05	0.000115094	0.117593	0.000127829	0.000137486	0.00471351	0.000685591	0.00759239	0.273405	0.0131166
CM031	Flavedo	0.00721733	2.40372	6.26458e-05	0.130552	0.442252	0.00489287	0.0131392	0.370044	0.00384152	0.00390428	6.85303e-05	0.000137299	0.124589	0.00171886	0.00078791	9.79732e-05	3.89367e-05	3.99896e-05	0.0238525	0.00329731	3.19098e-05	7.05511e-05	0.0001542	0.0469709	0.00380941	3.92456e-05	0.00524615	1.15368	0.023196	0.000777937	3.88071e-05	0.000292931	0.000471047	0.000908293	0.0182059	0.000100435	7.52633e-05	0.0531534	8.01055e-05	6.77519e-05	0.0424204	4.21397e-05	0.000402232	0.00636634	0.00104613	0.0448176	8.10297	0.0181332
CM032	Flavedo	0.00535775	0.138727	7.98968e-05	0.00450474	7.95907	0.00142701	0.0030061	1.0078	0.00706158	0.010867	0.000291041	3.32297e-05	0.00235165	0.000494186	0.000282127	9.26492e-05	6.75612e-05	0.000811983	0.000906191	0.000839947	0.000135444	6.52197e-05	0.000271156	0.11595	0.00773834	2.94247e-05	0.00072365	0.0271743	0.00427132	0.000568772	0.000131351	0.000284953	0.000693002	0.00188097	0.0156696	0.000418091	0.000126616	0.154928	0.000384857	0.000114604	0.0784911	4.70719e-05	6.47709e-05	0.00443182	0.00118142	0.0201768	0.282214	0.0358823
CM033	Flavedo	0.00735923	3.41793	6.57005e-05	0.00293725	0.0457785	0.00396353	0.00925188	0.027096	0.0216102	0.0283634	0.000173611	3.31823e-05	0.0905635	0.00555022	0.000922996	0.000698189	0.000153826	0.00130223	0.000793898	0.00202181	6.29738e-05	0.000183518	0.000809066	0.0973058	0.016418	2.9455e-05	0.000619021	0.395419	0.00438288	0.00023431	0.000821511	0.00356316	0.00134431	0.00249592	0.0232564	0.000493571	0.000324297	0.125221	0.000156811	9.17077e-05	0.270372	8.42178e-05	8.57651e-05	0.0718956	0.000982363	0.309195	24.6692	0.0153754
CM034	Flavedo	0.00161897	0.0129799	0.00836621	0.852875	0.327169	0.0135471	0.362748	1.07207	9.13738	19.9936	0.00393354	0.297265	0.844847	0.459114	0.190714	0.0123773	1.10477	0.885425	0.775388	0.54756	0.00167402	0.0393912	0.714776	8.7546	16.0644	0.00373463	1.57687	0.125764	3.71401	0.0684073	0.288571	0.783816	4.82013	7.18423	9.76664	0.219372	2.35274	9.17875	0.0618099	0.244059	0.0420399	1.048	0.939323	2.60969	5.96328	0.0325952	8.28925	8.87374
CM035	Flavedo	0.00157615	0.00325032	0.000616737	0.232099	0.0517534	0.00245914	0.104995	0.179508	6.70286	19.4151	0.000197362	0.0700975	0.666135	0.381992	0.0993168	0.00197257	0.629119	0.638802	0.406188	0.309431	0.000524474	0.0273067	0.910479	8.31122	14.7032	0.00225708	1.40316	0.0465016	2.3226	0.0225176	0.40405	1.11763	3.1633	1.89562	5.24305	0.129218	1.42139	9.53402	0.00178854	0.00327966	0.00547198	0.596302	0.0748841	1.30213	1.81622	0.00100471	1.15319	9.58982
CM036	Flavedo	0.00187296	0.00106871	0.00117868	0.296496	0.171363	0.00642755	0.134093	0.586582	5.49609	15.3275	0.000781314	0.111541	0.491438	0.238742	0.114008	0.00280968	0.675626	0.657399	0.50948	0.281623	0.000760651	0.0220319	0.272525	8.42987	12.5188	0.00156539	1.02295	0.10286	1.88751	0.0156512	0.245114	0.624441	2.97243	3.22278	6.16624	0.141387	0.913918	9.4554	0.0167641	0.0757948	0.0118597	0.731108	0.339338	2.2832	3.91239	0.00114226	2.9865	7.75022
CM037	Flavedo	0.00138275	0.00358646	0.000920482	0.408301	0.0968521	0.00574998	0.128232	0.0621799	7.52474	19.5399	0.000544465	0.0649097	0.702192	0.397936	0.0899304	0.0389355	0.850474	0.423489	0.390498	0.284474	0.00173452	0.0488298	0.978261	9.47167	16.5514	0.00193461	1.53561	0.0353284	2.29772	0.0211512	0.622537	1.45677	3.43663	1.67193	3.59012	0.168296	1.19958	11.7656	0.00563248	0.0190412	0.0125196	0.827195	0.128764	1.29994	1.99995	0.00280238	2.57629	9.07929
CM038	Flavedo	0.00275017	0.00128579	0.00017219	0.208128	0.129506	0.0107021	0.124386	0.371421	3.05962	11.3958	0.000941771	0.138996	0.336822	0.135233	0.0431746	0.00456107	0.703358	0.666704	0.513629	0.274459	0.000334234	0.0163055	0.252226	20.4591	10.2047	0.0010417	0.943482	0.123594	1.31971	0.0117559	0.119093	0.238091	2.3222	1.67197	7.72709	0.0568442	0.313086	7.82708	0.00511803	0.06883	0.00719792	0.779449	0.157256	2.97776	4.86105	0.0201425	5.70601	23.3936
CM039	Flavedo	0.00229581	0.00663947	0.00526863	0.297637	0.150591	0.00467478	0.167122	0.840117	6.13439	16.8378	0.000238246	0.135482	0.556409	0.303147	0.0639779	0.00309688	0.430483	0.456721	0.530444	0.248573	0.00165583	0.0215294	0.317216	8.53503	12.4682	0.00232226	1.09295	0.0878721	2.10695	0.00987838	0.247866	0.370326	2.55388	3.41697	5.67554	0.0993074	1.08918	9.09131	0.00519506	0.0785692	0.00898827	0.615554	0.255983	1.05327	3.01191	0.00404075	1.80704	7.79541
CM040	Flavedo	0.00189516	0.034012	0.00160345	0.185754	0.1192	0.0051603	0.0921203	0.234742	8.37063	19.5489	0.000364828	0.0694393	0.750595	0.439673	0.0981362	0.00368009	0.716066	0.379053	0.365028	0.275363	0.0018798	0.0506076	0.51019	8.9801	15.8844	0.0794508	1.3879	0.049085	2.3672	0.0300126	0.633556	1.43984	3.17076	1.72162	3.07853	0.191804	1.49728	10.0314	0.00264776	0.00354902	0.00622075	0.875072	0.082665	1.58723	1.42192	0.0120354	1.7675	9.73111
CM041	Flavedo	0.00203463	0.00487563	0.00255111	0.0960591	0.207243	0.0020808	0.103371	0.115165	8.78922	19.135	0.00137516	0.0918842	0.719739	0.485576	0.126654	0.0103138	1.26126	0.540639	0.459802	0.491285	0.00353718	0.0700688	0.631443	7.63578	17.3076	0.00315885	1.4503	0.0693918	2.57158	0.0594049	0.733238	2.10154	4.03959	2.36541	4.64363	0.218713	1.81997	10.89	0.0115854	0.00405673	0.00850144	1.19449	0.155316	1.75052	2.46806	0.00149443	3.96125	8.32396
CM042	Flavedo	0.00171985	0.00355717	0.00144249	0.317774	0.12358	0.00131183	0.109116	0.0458778	7.39899	19.4184	0.000638487	0.0661121	0.724497	0.528447	0.075696	0.00476096	0.726737	0.369264	0.391774	0.287575	0.000844006	0.0447019	0.535101	8.97303	15.3368	0.00312778	1.369	0.00826606	2.2518	0.0437864	0.604715	1.59488	2.69853	1.17489	2.98637	0.115389	1.35483	11.2204	0.000705556	0.00361392	0.00897643	0.606448	0.0516166	0.76219	1.05236	0.00816167	0.989868	7.97392
CM043	Flavedo	0.00117561	0.00478195	0.00298187	0.292889	0.136293	0.00387977	0.173041	0.271543	8.71892	20.7274	0.00247745	0.079861	0.737235	0.502403	0.188235	0.0064246	0.923549	0.724939	0.399458	0.35634	0.0018756	0.0468917	0.833104	8.18982	15.3591	0.00241591	1.29764	0.0311195	2.81913	0.0636248	0.574921	1.57029	3.71939	2.46916	5.5445	0.295105	1.95045	8.5382	0.00646479	0.0418006	0.00555656	0.757763	0.153997	1.66285	1.99256	0.00873364	2.4473	8.25057
CM044	Flavedo	0.0018756	0.0135203	0.000837708	1.52433	0.0395592	0.00525369	0.226649	0.0713603	6.08294	16.5647	0.000198629	0.0324223	0.561256	0.444117	0.0597117	0.00419496	0.673756	0.308684	0.26103	0.156407	0.000673867	0.0471331	0.484765	8.96212	14.5038	0.00264902	1.23261	0.00802523	1.8473	0.019541	0.59698	1.69781	2.59378	0.918988	2.28801	0.09785	0.709993	9.27443	0.000829019	0.00934108	0.0499549	0.387792	0.0263734	1.0326	0.557317	0.00285251	1.85764	8.64275
CM045	Flavedo	0.00256417	0.0012658	0.000291396	0.00174084	0.0909627	0.00507303	0.0158929	0.660569	0.24585	0.26173	0.000225399	0.00261623	0.157032	0.0734627	0.00123937	0.004273	0.0015716	0.00419581	0.00287977	0.0072609	0.000159564	0.00411638	0.00609939	0.481635	0.215145	1.96418e-05	0.212225	0.00249501	0.0519996	0.000588918	0.0114769	0.0585335	0.00752181	0.00828131	0.0543734	0.0014292	0.000146387	0.886285	0.000494405	0.000480374	0.00773648	0.0112308	0.00146285	0.118348	0.0034278	0.0124348	1.74922	0.0238968
CM046	Flavedo	0.00107537	0.0146384	3.03106e-05	0.00202237	0.000640356	0.00318479	0.0428303	0.00159992	0.0166795	0.0179876	4.27663e-05	2.28963e-05	8.31863e-05	0.00270683	0.00128536	3.03106e-05	1.80936e-05	4.8747e-05	0.00230533	0.00584793	3.92568e-05	4.16193e-05	0.0697316	0.0635027	0.00994852	3.1078e-05	0.000446511	0.129416	0.0184212	0.000427533	0.000115236	0.000706527	0.00226713	0.00236275	0.000612333	7.60625e-05	0.699944	0.0194876	0.0633098	0.26444	0.000427107	0.00392446	0.00514471	4.63934e-05	0.0235662	0.322919	12.8064	3.92185e-05
CM047	Flavedo	0.00113818	0.00895262	3.03106e-05	0.00760709	0.000379286	0.00780273	0.0777622	0.000828449	0.00125057	0.000957628	4.279e-05	2.29912e-05	0.000807407	0.00929001	5.24766e-05	3.03106e-05	1.81991e-05	1.71903e-05	5.05484e-05	0.000485813	3.19563e-05	5.11747e-05	0.00318271	0.0034265	0.000764915	5.92893e-05	3.39672e-05	0.0937471	0.0142811	0.00022476	0.000146168	0.000282068	0.000633628	0.00111793	2.40751e-05	3.18488e-05	0.0414523	0.00161827	0.0223528	0.258152	0.000427107	0.00489112	0.00620544	4.19776e-05	0.00110615	0.117961	4.33429	1.84221e-05
CM048	Flavedo	0.0385716	0.0591375	0.0278637	0.152925	6.12202	0.0068491	0.724347	3.87646	22.276	9.28479	0.0295143	0.0904316	0.262342	1.33783	1.31395	0.181103	0.0542686	0.0784121	0.288542	4.02318	0.142402	2.08346	1.58654	9.21152	18.8155	0.00520768	0.453578	0.831973	9.09955	0.307198	2.25118	5.30131	3.59746	15.6765	9.9638	3.10551	8.26671	9.68911	0.920567	0.578464	0.0108145	0.233006	4.05831	3.23538	5.79504	0.0580177	23.489	9.49991
CM049	Flavedo	0.001789	0.00129488	0.00309904	0.0582914	0.209247	0.0115205	0.305403	1.42393	20.6166	19.7372	0.000347577	0.133788	0.800063	0.933514	0.505137	0.00501633	0.104756	0.10526	0.328931	0.589429	0.0166963	0.313925	1.02608	8.99514	16.5147	0.00321119	0.513758	0.144711	5.18793	0.325018	1.77686	1.72438	3.62835	3.79682	4.22181	0.925973	9.74231	10.9395	0.187733	0.425555	0.015149	2.80541	3.27539	6.3547	9.14253	0.147515	24.8286	9.06472
CM050	Flavedo	0.0526349	0.0417458	0.0185955	0.0774799	8.29971	0.00649153	0.203862	5.49691	24.9299	10.4106	0.033047	0.0533372	0.300618	2.77441	0.992467	0.481722	0.283576	0.129482	0.549864	3.64172	0.307533	1.49189	0.76611	8.94431	23.088	0.0081504	0.739046	0.128346	9.40556	1.16998	10.4783	17.9682	7.60476	8.68647	9.39041	8.14229	8.1007	9.77262	0.0411036	1.13183	0.00833793	0.958285	1.61744	0.100898	4.04096	0.0296529	10.8991	9.01324
CM051	Flavedo	0.0585567	0.167738	0.062101	0.103997	14.1753	0.00386725	0.281065	19.9592	21.2918	6.97003	0.327171	0.0898458	0.16635	7.54499	2.68949	3.05222	0.325427	0.143428	0.288027	2.58993	1.91775	1.97652	0.745028	4.27023	24.1703	0.00751088	0.76187	0.415901	9.23647	1.61724	10.5887	7.94988	9.23877	16.4408	13.0139	17.2525	2.66129	12.2146	0.807684	1.36065	0.0135727	0.16225	0.62852	1.56902	0.92473	0.0836712	25.8749	17.0312
CM052	Flavedo	0.0942633	0.208054	0.128339	0.264691	40.7943	0.00830953	0.245947	37.8612	28.3094	10.6305	0.327654	0.147519	0.222924	8.58684	5.01579	4.05126	0.720695	0.350198	0.672016	5.99214	3.72469	3.83452	1.02561	8.97621	15.7378	0.0149838	0.814552	0.604877	11.4005	2.77956	11.0381	7.62436	12.6311	7.90576	19.6069	12.6448	3.43744	11.8425	0.391709	1.32146	0.0249209	0.176637	1.0387	0.624046	2.00572	0.0724596	16.1658	17.1414
CM053	Flavedo	0.245676	0.326228	0.210762	0.407728	43.1019	0.00150876	0.15138	48.0447	32.3519	7.53904	0.349264	0.112046	0.191384	7.57953	5.29062	4.55979	0.647231	0.394472	0.995549	7.63763	3.87117	3.22131	1.00229	5.42476	20.1801	0.0148238	0.757058	0.464988	10.748	2.44967	11.0168	7.8489	12.4603	6.4324	19.151	11.7682	2.92383	12.6747	0.384122	1.72344	0.0307444	0.174319	1.22777	0.913073	2.49483	0.139328	23.616	18.1358
CM054	Flavedo	0.0108808	0.0815113	0.0147417	0.0868102	2.71606	0.00928971	0.342097	6.53871	20.0069	2.39237	0.0701312	0.174025	0.050154	0.732552	0.698097	0.321072	0.0771154	0.141034	0.397445	0.964957	0.0776714	0.715863	0.251228	9.55497	16.8039	0.00389067	0.289237	1.05795	5.22641	0.365199	2.14662	7.31405	3.93777	12.9822	11.0493	3.79129	2.08003	9.70193	0.691373	1.16064	0.0134208	0.738286	5.18745	1.89594	6.74282	0.0810521	13.2503	8.85283
CM055	Flavedo	0.0898329	1.21455	0.0207651	7.73707	1.99103	0.0570556	0.333773	4.97113	3.91092	21.3767	0.0162885	0.146629	0.801414	1.56056	0.0908293	0.146362	0.537089	0.360023	3.37165	2.07312	0.0243174	1.87378	0.761302	9.05215	17.3577	0.00505147	2.07034	0.2639	3.89508	0.40595	1.22307	5.51109	1.72032	11.7194	12.7361	4.18612	0.0138665	8.37752	0.0282541	0.202026	0.279579	0.0480619	0.154122	0.254808	0.260543	0.857181	32.7216	6.80465
CM056	Flavedo	0.0998105	0.0680698	0.13401	0.542338	15.2579	0.00268387	0.0843667	17.1038	27.3617	9.17145	0.0932954	0.294387	0.228211	3.27252	1.17605	0.626642	0.0942752	0.276241	1.22489	1.91896	0.49492	1.22534	0.590726	8.62487	17.019	0.0108034	0.534553	1.72905	8.27878	0.618876	6.48369	12.2068	6.25626	19.2969	15.1604	6.29552	0.396756	9.66296	0.144437	1.06641	0.0520447	0.0707224	2.13443	0.0938295	1.41544	0.0217525	5.18356	10.0234
CM057	Flavedo	0.00529922	0.0234688	0.00398988	0.673657	1.75117	0.00254753	0.650378	1.00954	10.3381	2.55358	0.0182887	0.0492867	0.0627424	0.0335196	0.380369	0.043517	0.115907	0.0156048	0.264084	7.8661	0.00359981	0.011939	0.888608	9.17046	15.6688	0.00315891	0.633612	1.8466	3.68722	0.0414427	0.0581709	0.065597	2.78799	15.368	3.90652	0.106739	7.98286	8.27486	18.1659	1.6193	0.0447323	1.74117	15.646	6.99376	15.6252	0.0903685	5.2368	8.66033
CM058	Flavedo	0.0470412	0.0242961	0.0824438	0.937668	24.9798	0.0070066	0.137856	10.288	24.3216	8.53099	0.210391	0.0977514	0.241655	1.83981	5.01841	2.20599	0.430227	0.377332	0.36961	3.26926	0.587001	0.547381	0.268434	8.49855	21.9165	0.00615997	0.621522	0.278252	8.03894	0.424019	3.71281	7.13775	9.95509	15.4964	14.4705	7.8497	0.568623	8.06959	0.0083273	0.00229373	0.0570594	0.11373	0.209911	0.0294179	0.666276	0.0166454	7.41279	7.7101
CM059	Flavedo	0.113779	0.065115	0.16445	0.968415	36.4695	0.00315712	0.12442	21.6378	24.6388	10.5332	0.312561	0.262269	0.282539	1.90167	5.41118	2.09989	0.506634	0.363989	0.318933	5.78598	0.641326	0.307255	0.196398	4.66013	17.506	0.00629446	0.561209	0.972763	8.44706	0.528665	2.83102	6.03912	9.50009	16.7916	17.709	8.37759	0.876969	13.3406	0.0268626	0.50614	0.0356902	0.101724	0.399817	0.0215721	1.00554	0.040267	12.2273	7.30197
CM060	Flavedo	0.0532195	0.029985	0.0648388	0.83488	20.6909	0.0056979	0.10915	11.1243	24.1951	7.39722	0.183684	0.0920131	0.194362	1.75826	4.39523	2.64304	0.451369	0.367241	0.43797	2.73228	0.610797	0.541314	0.578906	10.0531	19.9009	0.00733338	0.629163	0.224792	7.55362	0.381195	4.53311	8.96785	10.2062	14.6061	12.7148	7.16705	0.786894	12.8606	0.00659208	0.479515	0.0216704	0.134445	0.168013	0.0270063	0.625774	0.020139	8.66688	8.72265
CM061	Flavedo	0.0512805	0.0238917	0.0959538	0.643583	24.6941	0.00533996	0.149179	11.5956	26.7714	9.44098	0.212071	0.0753338	0.247808	1.89466	6.73257	3.85575	0.690757	0.429997	0.391428	4.04291	0.75237	0.508571	0.74496	4.6418	16.024	0.00891544	0.834745	0.178703	7.4832	0.478009	4.37941	9.00305	12.4273	17.9241	15.2115	8.09669	0.865882	13.1514	0.0050891	0.533285	0.0291267	0.179554	0.155256	0.0304177	0.471348	0.0350517	7.89599	8.97242
CM062	Flavedo	0.319162	0.0777115	0.358385	0.0184539	15.2207	0.0182175	0.0230901	21.4629	37.3044	19.7997	0.508779	0.0607953	0.903305	15.3342	0.710604	8.35389	1.54696	0.384826	0.288085	1.33665	0.254047	0.911249	1.24389	9.10746	21.207	0.0142532	1.16974	0.0286578	5.12309	0.954866	8.8172	17.1244	6.70979	5.83711	6.07864	2.07686	0.231968	10.7881	0.0014088	0.124532	0.0115209	0.0270638	0.00501146	0.0841887	0.0214748	0.182131	20.279	0.90792
CM001	Albedo	0.00633325	12.3297	0.000143904	103.682	0.0103146	0.0207325	0.021979	0.0171905	0.0950551	0.0708584	4.25058e-05	0.0010031	0.00140457	0.00323922	0.000875685	0.000185204	0.000204552	0.00254342	0.0057783	0.0036274	8.10584e-05	0.000296583	0.00104928	1.09591	0.124842	0.000158613	0.00248962	0.0135441	0.0341521	0.000116419	0.00107293	0.00471455	0.00640123	0.0148408	0.121783	0.00130497	0.0203038	1.98287	0.00143058	0.00424116	1.84694	0.00332652	0.0030272	0.0902124	0.0506965	0.269498	0.558416	1.01717
CM002	Albedo	0.000620689	2.86	0.000191726	55.2451	0.000669434	0.210892	0.255851	0.00470942	0.123567	0.0124592	0.000125185	3.03106e-05	0.000336161	0.000147728	0.00265499	0.000134149	1.93817e-05	0.00129655	0.00186662	0.0109934	5.03667e-05	1.96114e-05	0.00184738	1.46001	0.0457226	8.29125e-05	6.45298e-05	0.016155	0.0503797	4.53285e-05	5.84045e-05	0.000119669	0.00321062	0.0090947	0.12289	7.43761e-05	0.045495	0.989598	0.000331862	0.00862077	1.45468	0.00649667	0.00555904	0.169931	0.163907	0.0355461	0.262552	0.808321
CM003	Albedo	0.00247863	5.40238	0.000148782	53.178	0.000629782	0.0335272	0.00738178	0.0027921	0.0260266	0.00786074	0.000109118	3.26921e-05	0.000147339	0.000601464	0.000259724	0.000201348	3.6579e-05	0.000282835	0.000527385	0.000815416	0.00016214	7.54805e-05	0.000211685	0.488895	0.00389962	4.06789e-05	6.36728e-05	0.00336104	0.0158942	5.51274e-05	2.97466e-05	0.000373487	0.000557677	0.00119519	0.0270142	6.82441e-05	0.0105792	0.322396	0.000171627	0.00113458	1.88123	0.00152434	0.00176694	0.042484	0.0184138	0.0638341	0.273407	0.243269
CM004	Albedo	0.00763934	9.58727	0.00013358	107.575	0.0175509	0.00999558	0.0296631	0.0129385	0.213267	0.0487243	9.80594e-05	0.00056009	0.00119255	0.00868352	0.00118128	4.87673e-05	3.9464e-05	0.00238786	0.00975879	0.00464513	5.24226e-05	0.000196948	0.00203649	2.41721	0.220025	8.51572e-05	0.00171585	0.0210188	0.0792227	0.000187682	0.000596215	0.014951	0.00856113	0.0342338	0.190322	0.0029406	0.0578705	4.11232	0.000900791	0.00780337	2.47642	0.00877737	0.00650679	0.151961	0.0595222	1.07848	2.15292	2.09083
CM005	Albedo	0.000868013	5.46238	9.47561e-05	127.638	0.00408174	0.0130459	0.0445635	0.000745403	0.159163	0.0274261	7.4107e-05	0.000144715	0.000515217	0.00964973	0.000636434	0.00010359	1.83498e-05	0.000958458	0.00557264	0.00399899	7.04916e-05	0.000147389	0.0017065	1.89506	0.151316	0.0001375	0.00123483	0.00548176	0.0638989	0.000120134	0.00067034	0.00697191	0.00578875	0.00999128	0.0706738	0.00126647	0.0462944	2.27307	0.000281713	0.00146823	2.59915	0.00734701	0.00175172	0.16311	0.0321084	0.0999841	0.201995	1.99457
CM006	Albedo	0.00201771	7.42828	0.00010186	123.998	0.00183933	0.0043862	0.0373081	0.00113013	0.0897041	0.0225781	0.000123516	0.000202493	0.000284247	0.00488032	0.000575572	0.000121935	1.89373e-05	0.00115695	0.00474846	0.00398698	0.000111626	3.93138e-05	0.000432742	1.354	0.0775203	0.000128551	0.000616693	0.00648249	0.042508	4.47266e-05	0.00157555	0.00289219	0.00371693	0.0070527	0.0826383	0.000545059	0.0288697	1.61943	0.000127337	0.00208603	2.83684	0.00347661	0.00127116	0.100635	0.0333755	0.136871	0.34726	0.922368
CM007	Albedo	0.00161464	4.57928	0.000100285	68.2818	0.00168019	0.341332	0.106709	0.00150621	0.179351	0.0177933	0.000122663	6.86889e-05	0.000656452	0.000274731	0.00474887	0.000141425	3.92757e-05	0.0010833	0.00106647	0.00744797	8.45729e-05	5.9441e-05	0.00291183	1.46325	0.0423008	7.98107e-05	6.4286e-05	0.0088986	0.0470533	3.35566e-05	6.67267e-05	3.85168e-05	0.00475571	0.0164305	0.0830693	3.37918e-05	0.0416936	1.00856	6.80643e-05	0.00430475	1.53386	0.0087428	0.00499185	0.09019	0.0810067	0.0195398	0.036516	0.806137
CM008	Albedo	0.00294452	6.18946	3.03106e-05	99.1542	0.00726216	0.0448312	0.0374855	0.00217743	0.180942	0.0302522	7.45924e-05	0.000134445	0.000768585	0.00737984	0.00132973	0.000130356	4.59347e-05	0.00133746	0.00624055	0.00259693	8.55116e-05	0.000287475	0.000732207	1.74147	0.110022	7.70351e-05	0.00153455	0.00627493	0.0570573	8.60971e-05	0.00120802	0.00544643	0.00804786	0.00995764	0.0940864	0.00185716	0.021958	2.65873	0.000446889	0.00903068	1.84546	0.00710709	0.00253651	0.144964	0.032252	0.112657	0.271841	1.8383
CM009	Albedo	0.00174279	7.21012	6.2338e-05	78.3651	0.00113648	0.0217661	0.0039761	0.00153059	0.0393984	0.0136759	3.0725e-05	6.69575e-05	0.00014645	0.00159363	0.00059428	0.000151221	3.03106e-05	0.00029045	0.00233703	0.00199293	9.76688e-05	3.92532e-05	0.000739379	1.05826	0.0190857	7.26972e-05	0.000173366	0.00754398	0.034483	2.87572e-05	3.98809e-05	0.00155988	0.0014464	0.00638052	0.0664122	0.000997004	0.0401032	0.76177	0.000102314	0.00275979	2.59462	0.003249	0.00237087	0.0339864	0.0562473	0.092501	0.247874	0.72535
CM010	Albedo	0.00426657	3.89314	0.000157497	104.783	0.0137078	0.00676021	0.0433606	0.00755178	0.181285	0.0287071	8.63022e-05	0.0009924	0.000841161	0.00356593	0.00156212	9.94611e-05	3.75507e-05	0.00322295	0.0123013	0.00594537	6.15696e-05	0.000158219	0.00120113	1.55469	0.288677	6.88296e-05	0.00146017	0.0326014	0.049869	9.52533e-05	0.000636695	0.00483505	0.0133283	0.0208894	0.206621	0.00107032	0.0471178	3.6523	0.000945888	0.00968565	2.65126	0.0116434	0.00765898	0.180758	0.0935107	3.81037	4.2662	2.22544
CM011	Albedo	0.00126305	5.066	6.42087e-05	0.0157391	0.0988838	0.0243234	0.00428409	0.00358984	0.00214323	0.00197133	4.6934e-05	3.03106e-05	0.00931885	0.000757172	6.23444e-05	7.31939e-05	1.81765e-05	0.000153168	0.000272052	0.00106711	8.45573e-05	5.88343e-05	0.0004461	0.0196019	0.0018372	6.55762e-05	0.000263544	0.0184564	0.000556504	7.78461e-06	6.33337e-05	0.00133179	5.22449e-05	0.00049488	0.00773525	0.000140802	0.000280398	0.0194708	0.00282629	0.000284388	1.4854	0.000146788	0.000123558	0.0312004	0.00125303	0.05292	0.587826	0.00282425
CM012	Albedo	0.00109821	7.30761	0.00015173	0.0574734	0.00661716	0.0252793	0.00310587	0.00191374	0.00135663	0.000757219	0.000216058	2.15602e-05	3.19469e-05	0.00039103	4.85468e-05	8.44181e-05	3.03106e-05	0.000103337	0.000264505	0.000529261	7.92352e-05	0.000138493	0.000287114	0.0233835	0.00156483	9.70712e-05	4.35676e-05	0.000399091	0.000923687	4.97297e-05	0.000154214	0.00157268	2.8725e-05	0.000555893	0.00568367	0.000792303	0.000268219	0.0269973	0.0020678	0.000406352	1.52354	0.000114358	0.000121182	0.0213984	0.000460961	0.23604	4.41354	0.0024859
CM013	Albedo	0.00146237	3.2556	3.03106e-05	1.61424	0.0131135	0.032782	0.00118205	0.00697444	0.0349333	0.0426443	8.62194e-05	0.000584907	0.00132448	0.00575121	0.000572795	5.53814e-05	3.77466e-05	0.00141992	0.000863698	0.00422816	7.0895e-05	0.00124238	0.00146155	0.491398	0.0206935	0.000104898	0.00185197	0.00910363	0.0154126	0.000182248	0.000655932	0.0070506	0.00235234	0.0150855	0.0527796	0.00337107	0.00251528	0.484538	0.00127691	0.000245248	1.90623	0.000469116	0.000720189	0.0222548	0.00582403	0.0547064	0.109349	0.128917
CM014	Albedo	0.00222147	9.15459	0.000226868	0.639213	0.00169754	0.0353914	0.0022313	0.00257578	0.0052701	0.0138414	0.000152843	0.000414513	0.000380191	0.00220101	6.61096e-05	6.50316e-05	1.85456e-05	0.000433575	8.69147e-05	0.000810214	0.000121363	1.9892e-05	0.000473587	0.0863138	0.0047427	5.18193e-05	0.000287141	0.00281661	0.00270539	0.000213232	0.000198875	0.00143099	0.000375655	0.00116076	0.0119213	0.000531832	0.000952749	0.122799	0.000612065	0.000170695	1.12063	0.00010639	0.000210515	0.0159263	0.00133615	0.0862324	2.99132	0.0372477
CM015	Albedo	0.00464142	1.56175	3.03106e-05	239.092	0.0228577	0.0131833	0.00711701	0.0236502	0.027906	0.0976826	0.000124925	0.00117374	0.00219275	0.00443469	0.00086646	0.000170694	8.73421e-05	0.00270996	0.000774129	0.00337959	3.03106e-05	0.000748449	0.000803073	0.436006	0.0441984	7.03235e-05	0.00306368	0.00827051	0.0132959	0.000114046	0.000927747	0.00687172	0.00192926	0.0199788	0.0334777	0.00141763	0.0095785	0.631141	0.00178858	0.000810671	1.4152	0.00110897	0.00225707	0.0347978	0.0124546	0.139187	1.71259	0.339609
CM016	Albedo	0.000252505	6.90936	3.03106e-05	2.6225	0.00260256	0.0361197	0.00240214	0.0113636	0.0172499	0.059901	6.42916e-05	0.000219958	0.00198771	0.00293658	0.00018279	4.33831e-05	7.71051e-05	0.00160261	9.31644e-05	0.00192618	4.72789e-05	0.000643218	0.000471001	0.284578	0.020708	0.000124964	0.00136106	0.0389976	0.00905173	0.000123405	0.000753166	0.00411115	0.00149297	0.00687738	0.0228356	0.00101958	0.00614271	0.376436	0.00109958	0.000264219	1.76914	0.000492722	0.000336967	0.0213895	0.00536518	0.524807	4.89847	0.179991
CM017	Albedo	0.00352661	13.0621	0.000123776	0.494636	0.000696609	0.0201399	0.00241833	0.000742238	0.00221125	0.00267447	0.000127742	3.36013e-05	4.15635e-05	0.000121416	0.000107863	6.76635e-05	2.00974e-05	4.29758e-05	7.0708e-05	0.000180371	0.000191342	0.000323179	0.000164069	0.0233388	0.00139234	4.12856e-05	4.36699e-05	0.00138943	0.000485174	2.15627e-05	5.7972e-05	0.000362324	0.000104236	0.000233549	0.0044553	0.000149148	0.000157331	0.0318085	9.61471e-05	6.17167e-05	1.72685	6.51131e-05	0.000105238	0.011172	0.000660485	0.127301	2.03333	0.00864542
CM018	Albedo	0.000627773	2.38172	3.03106e-05	0.327607	0.0884299	0.0605218	0.00152457	0.00448941	0.00689749	0.0114068	9.71478e-05	6.86573e-05	7.29918e-05	0.00124212	0.000129356	3.28985e-05	1.85757e-05	0.000275668	0.000133729	0.000788004	0.000177331	0.000561549	0.000282684	0.143998	0.00754283	7.78466e-05	0.000226401	0.00335821	0.00411366	6.03176e-05	0.000483672	0.00213402	0.000467236	0.00505901	0.0141613	0.00223759	0.000801136	0.140537	0.000123439	0.000211461	1.46189	5.65896e-05	4.90467e-05	0.00903816	0.00110857	0.022362	0.129963	0.0330686
CM019	Albedo	0.00217579	8.52962	6.13315e-05	2.22832	0.00291227	0.0251247	0.00638325	0.00261334	0.0182011	0.0755846	7.52673e-05	0.000142462	0.00840632	0.00367297	9.90074e-05	4.70299e-05	4.56333e-05	0.00141335	0.000882228	0.00300609	5.21511e-05	0.000848114	0.000383118	0.306122	0.0167995	9.04355e-05	0.00209009	0.0587278	0.0106724	0.000109019	0.000776798	0.00680976	0.00169991	0.00626538	0.0210623	0.00155151	0.00745616	0.446506	0.00124285	0.000401087	1.30365	0.000970161	0.000796762	0.0217773	0.00796971	0.0659315	2.04891	0.274672
CM020	Albedo	0.00024891	4.53358	0.000177258	0.0384334	0.000384785	0.0301117	0.00117087	0.00175778	0.000296692	0.000952205	0.000102227	2.28884e-05	7.37993e-05	7.77513e-05	5.34728e-05	4.86984e-05	2.03158e-05	9.32289e-05	4.71458e-05	0.000133107	0.00010334	1.97631e-05	0.000100078	0.00612105	0.000311786	7.03387e-05	4.39215e-05	0.000305636	9.41288e-05	1.25789e-05	3.64208e-05	0.000120555	5.01644e-05	8.81481e-05	0.00221257	4.51386e-05	3.48767e-05	0.00726789	8.85414e-05	4.72619e-05	1.2473	1.99447e-05	3.03106e-05	0.00645144	0.00025596	0.241894	4.94881	0.00211321
CM021	Albedo	0.000640356	7.55374	0.000154146	0.0542702	0.00164223	0.0243343	0.000798657	0.0015423	0.00377669	0.0165304	6.58308e-05	3.43287e-05	0.00043824	0.000778673	5.65398e-05	2.31537e-05	3.94038e-05	0.000210822	0.000121828	0.000629962	6.97235e-05	0.000109251	0.000143494	0.0779469	0.00502425	9.84363e-05	9.54698e-05	0.00538292	0.00249865	4.86475e-05	9.54294e-05	0.000909552	0.000153752	0.000951735	0.00566678	0.000199036	0.00202756	0.0896174	0.000231042	0.000139813	1.00302	0.000112755	0.000120633	0.00837043	0.00217391	1.42823	6.42485	0.0493909
CM022	Albedo	0.00299612	5.1138	7.36215e-05	23.8317	0.000755189	0.0378491	0.0017453	0.000767985	0.000296779	0.000396669	8.03941e-05	3.03106e-05	0.00957597	4.17952e-05	5.49318e-05	0.00014115	3.03106e-05	3.81719e-05	0.000276075	7.16591e-05	8.11825e-05	0.000108166	8.19565e-05	0.00791668	7.97993e-05	5.89177e-05	4.70508e-05	0.0166938	0.000481998	1.23814e-05	6.87253e-05	8.68627e-05	2.82328e-05	2.1039e-05	0.00146599	3.13281e-05	0.000138582	0.00596372	0.000258018	5.28942e-05	2.23059	3.03106e-05	2.14883e-05	0.00376249	0.000273815	0.915673	6.11896	0.00257486
CM023	Albedo	0.00114759	7.49392	8.81019e-05	0.115237	0.0240717	0.0206565	0.00344372	0.00282692	0.0367564	0.0437927	8.25016e-05	0.000212763	0.00166041	0.00336818	0.0014778	9.45242e-05	2.80745e-05	0.00158855	0.00102826	0.00312577	0.000125459	0.00108393	0.000304844	0.607324	0.0564741	8.41334e-05	0.00193917	0.0107865	0.017399	0.000164737	0.00171833	0.00573426	0.00381154	0.0178658	0.0550175	0.00310562	0.00302645	0.717312	0.000766758	0.000521711	2.03329	0.000558058	0.00023136	0.012323	0.00486693	0.239498	2.04112	0.17665
CM024	Albedo	0.000611489	5.84687	7.90443e-05	0.14014	0.00216406	0.0805737	0.0110898	0.00618939	0.0727733	0.0713307	0.000102701	0.000427804	0.0013374	0.00508869	0.00238148	0.000138303	0.000185215	0.00245846	0.00147772	0.00501442	0.000425184	0.00114569	0.000660512	1.16321	0.0377177	5.03709e-05	0.00300696	0.0298546	0.0375669	0.000210164	0.00259906	0.0112478	0.00647563	0.0245463	0.101901	0.00691947	0.00622787	1.29611	0.00116848	0.000856496	1.46467	0.000693286	0.000390421	0.0143554	0.00993572	0.491942	5.90685	0.306348
CM025	Albedo	0.000883028	4.86067	7.73512e-05	0.0831803	0.0282727	0.100394	0.000772463	0.00380679	0.0141585	0.0353542	7.56107e-05	4.47253e-05	0.00860304	0.00216641	0.000453597	8.0066e-05	5.4537e-05	0.000954939	0.00068122	0.00202342	9.09424e-05	0.000647579	0.000542252	0.307882	0.0132489	0.000119155	0.00105649	0.0591199	0.0106079	0.000185299	0.000537199	0.00341485	0.00169954	0.00798621	0.0282286	0.0016027	0.00317937	0.352142	0.000470797	0.000382605	1.50162	0.000413629	0.000108014	0.00638892	0.00432298	0.143716	4.54404	0.118432
CM026	Albedo	0.000881759	7.48769	3.64556e-05	0.0989888	0.00223913	0.0389516	0.00236077	0.0030808	0.0139148	0.0295294	7.46516e-05	0.00020107	0.000567798	0.00188576	0.000625884	7.93435e-05	3.60668e-05	0.000959373	0.000305539	0.00178177	8.33083e-05	8.55288e-05	0.000214804	0.272482	0.0122324	6.85338e-05	0.000935096	0.00173007	0.00906525	0.000127037	0.000617446	0.00323164	0.00124213	0.00594966	0.0244434	0.00114377	0.0023077	0.326133	0.000539787	0.000224521	1.20337	0.000342628	0.000145407	0.00677522	0.00342523	0.295677	4.89218	0.105195
CM027	Albedo	0.00112919	4.77082	0.00014272	0.141059	0.127998	0.0852631	0.0140083	0.0263431	0.0290518	0.0583493	7.74222e-05	0.000183242	0.00181888	0.00302647	0.000895389	0.000154997	5.45898e-05	0.00194928	0.000912478	0.00268347	7.21364e-05	0.000756958	0.000613969	0.490412	0.0258142	9.80798e-05	0.00228193	0.0146405	0.0158615	0.000212462	0.00109294	0.00579706	0.0029724	0.0157222	0.04361	0.00270403	0.00511696	0.659886	0.000973014	0.000856796	1.91298	0.000396089	0.000342064	0.0106467	0.00624609	0.0380695	0.219479	0.225651
CM028	Albedo	0.00330689	10.2629	3.03106e-05	0.0318575	0.000638559	0.0304472	0.00359521	0.000510091	0.000981844	0.0019316	9.90185e-05	2.22638e-05	0.00179387	0.00014291	7.68402e-05	6.48252e-05	3.03106e-05	5.56154e-05	1.58221e-05	0.000171205	6.0305e-05	2.94778e-05	5.43067e-05	0.0191336	0.000771748	4.26658e-05	6.83354e-05	0.00522345	0.000500742	8.18575e-06	4.7614e-05	0.000404075	3.75692e-05	0.000321874	0.00318597	0.000165446	9.77314e-05	0.0236126	3.36724e-05	6.72129e-05	2.10592	5.28904e-05	4.45608e-05	0.00333779	0.000309978	1.82573	12.3677	0.00669977
CM029	Albedo	0.0030511	7.30173	0.000107887	0.106838	0.00370298	0.0175664	0.00234041	0.00142644	0.00563584	0.0169084	8.51893e-05	0.000114418	0.00013856	0.001261	9.67954e-05	6.03785e-05	1.83724e-05	0.000444761	3.13344e-05	0.000496244	8.22997e-05	0.000249943	0.000186858	0.110276	0.00458466	6.751e-05	0.000584825	0.00210715	0.00341699	4.11324e-05	0.000141015	0.00274521	0.000449361	0.00538897	0.00758406	0.00086542	0.00104628	0.163922	0.000334171	0.000422194	2.22807	9.19167e-05	0.000619601	0.00494711	0.00168342	0.0246926	0.294729	0.0700501
CM030	Albedo	0.00152677	3.93973	9.8983e-05	0.0467503	0.000508182	0.0393749	0.00116987	0.00149545	0.00785617	0.00654804	7.69841e-05	6.84913e-05	0.00857734	0.00109248	0.000269215	0.000108346	3.89744e-05	0.000332381	3.91279e-05	0.000553377	7.89869e-05	0.000381634	0.000186954	0.143713	0.00603417	5.61421e-05	0.000130892	0.0818204	0.00528444	3.59038e-06	0.000272187	0.00420267	0.000811981	0.00270956	0.0102214	0.00111943	0.000411072	0.148814	0.000158092	0.000392844	2.0341	8.74391e-05	7.66287e-05	0.00457968	0.000634464	0.288964	4.30352	0.0311184
CM031	Albedo	0.000640356	11.8905	6.5665e-05	0.949736	0.00204013	0.0217041	0.0011959	0.029001	0.0100494	0.033754	5.96858e-05	0.000766038	0.000430801	0.00104621	0.000437737	9.30362e-05	1.80334e-05	0.00104431	0.000270877	0.000752432	6.04214e-05	0.000169276	0.000464008	0.150169	0.0089925	9.32339e-05	0.000746948	0.00542654	0.00523429	3.89311e-05	0.000138569	0.00203517	0.000797544	0.0156695	0.0136003	0.000625443	0.00152682	0.276511	0.000667812	0.00071469	1.90473	0.000425335	0.00138473	0.00652517	0.00307093	0.291261	3.96483	0.11675
CM032	Albedo	0.00294135	4.60612	0.000197575	0.0417057	0.182571	0.0478206	0.00480312	0.00616878	0.00386791	0.0131309	0.0001543	0.000303811	0.000335813	0.000384369	0.000204455	5.75402e-05	9.37073e-05	0.000548831	5.11787e-05	0.000297458	0.000100299	0.000198624	0.000231059	0.0506553	0.00630469	6.02297e-05	0.00043743	0.00267001	0.00155664	1.03785e-05	7.76888e-05	0.00103685	0.000163409	0.00613688	0.00559218	8.37022e-05	0.000496764	0.145936	0.000145466	0.000241792	1.94077	0.000118635	0.000475967	0.00461987	0.00140317	1.02588	6.40545	0.0488455
CM033	Albedo	0.00375152	12.7519	0.000101896	0.0487652	0.00130694	0.0501031	0.00393739	0.00169594	0.00648909	0.00816768	0.000170177	3.41152e-05	0.00109525	0.00238129	0.000102169	9.34835e-05	2.95434e-05	0.000317826	0.000432727	0.000717955	0.000146042	2.94399e-05	0.000737186	0.0335812	0.00360262	9.23466e-05	7.83526e-05	0.0043768	0.000780495	0.000137259	7.34755e-05	0.0007602	5.63165e-05	0.000312079	0.0131635	0.000236628	0.000174442	0.0451551	0.000137117	0.000111802	1.95144	0.000170524	8.76159e-05	0.0105108	0.000201784	0.939494	6.8112	0.00752916
CM034	Albedo	0.000837137	0.300054	7.94232e-05	8.95396	0.00203379	0.0463548	0.0320345	0.00784309	0.121723	0.538549	0.000150286	0.00279819	0.0120001	0.00872582	0.00122704	0.000129238	0.00606738	0.02069	0.00954512	0.00261274	5.24071e-05	8.05084e-05	0.00643528	1.33501	0.434949	0.000340758	0.0317187	0.0152323	0.0428961	0.000172012	0.0159305	0.0123151	0.0493402	0.0597977	0.162592	0.00175137	0.0185705	4.57789	0.00935411	0.00251218	1.16768	0.0116337	0.00900915	0.148091	0.0547861	0.00179032	0.910483	1.64094
CM035	Albedo	0.000548363	0.000427107	0.00014883	7.91181	0.000952392	0.0493063	0.0249656	0.00195932	0.093264	0.423744	7.49476e-05	0.00018253	0.0103748	0.00615582	0.000667198	4.70213e-05	0.00324793	0.0147563	0.00325965	0.00140041	6.84512e-05	0.000209469	0.00324607	0.514414	0.238474	0.000168047	0.0282655	0.00656234	0.0176861	3.71404e-05	0.00329161	0.00921386	0.0179459	0.00950385	0.0500352	0.000847802	0.00537324	3.24617	0.0112915	0.000771945	0.382849	0.00519444	0.000672114	0.0353333	0.00880551	0.0129612	0.397438	1.21512
CM036	Albedo	0.00203178	0.154344	9.50521e-05	4.90616	0.00625843	0.0074215	0.039416	0.0337432	0.487868	3.07879	0.000534496	0.00666785	0.0691893	0.0949271	0.0055149	0.000123105	0.0291876	0.116504	0.0464783	0.0172417	0.000182436	0.00412654	0.0258262	6.34515	1.59795	0.00303469	0.142495	0.0261766	0.243723	0.00170319	0.0248547	0.140555	0.127224	0.198367	0.768907	0.0165261	0.110068	13.8517	0.0729754	0.0535859	0.572691	0.0704215	0.0215073	0.413932	0.319173	0.00328428	0.326982	10.324
CM037	Albedo	0.0015864	0.164389	9.85804e-05	6.4536	0.000761428	0.00375582	0.0233092	0.00406912	0.243258	1.55826	9.95039e-05	0.000963076	0.0352035	0.0758804	0.00135758	7.5886e-05	0.00950571	0.0276975	0.0144947	0.00718053	0.000136538	0.00262667	0.00532764	3.4799	0.936578	0.00124253	0.07521	0.00515686	0.122429	0.000785251	0.015968	0.131566	0.0372829	0.0229479	0.174962	0.00586104	0.0722028	8.64147	0.0569392	0.00178236	0.616997	0.0195366	0.00409241	0.140849	0.083352	0.000475418	0.263131	7.81573
CM038	Albedo	0.000836397	0.32993	7.51252e-05	2.59795	0.000503424	0.0449579	0.0223546	0.0125283	0.067118	0.44861	0.000274311	0.003777	0.00942057	0.0119273	0.000504434	8.31882e-05	0.0113506	0.0379946	0.0110382	0.00383323	8.39444e-05	0.000584412	0.00550573	1.10645	0.280312	0.000486979	0.0315264	0.0232182	0.0388275	0.000222299	0.00250084	0.00967357	0.0246771	0.0250888	0.301274	0.00118135	0.00794632	5.28778	0.0101446	0.00452744	0.424393	0.0157436	0.00412236	0.130564	0.175925	0.000958857	1.61345	3.20018
CM039	Albedo	0.00123408	0.101119	5.98042e-05	6.12456	0.00037548	0.0672643	0.0356159	0.0173825	0.2329	1.67806	0.000250204	0.00310547	0.0383381	0.0882888	0.0016391	9.07828e-05	0.00866466	0.0406406	0.0229254	0.0112115	0.000105885	0.00203962	0.00490889	4.84564	0.699857	0.000402049	0.0601499	0.0237649	0.175288	0.00103436	0.0104893	0.0513209	0.0509335	0.100997	0.452815	0.00455872	0.12058	9.86939	0.023874	0.00791358	0.494726	0.0264344	0.0130079	0.174784	0.301795	0.00555826	0.304601	6.98049
CM040	Albedo	0.00114103	0.114616	9.37023e-05	4.65042	0.00200598	0.0232936	0.0392533	0.00451284	0.437173	2.59354	0.000151387	0.00170975	0.0569165	0.141782	0.00266093	9.8816e-05	0.0165491	0.0443906	0.0261046	0.012609	0.000276489	0.00381517	0.00450451	5.71447	0.786244	0.00219622	0.101643	0.0050871	0.209585	0.00157612	0.0262159	0.229115	0.0702447	0.0309129	0.27863	0.015349	0.146849	11.0839	0.0719507	0.00059642	0.608144	0.0351505	0.00322651	0.363315	0.102245	0.00370703	0.276155	10.0225
CM041	Albedo	0.00148246	0.32454	9.94802e-05	5.02914	0.00134542	0.0529809	0.0216729	0.0129888	0.255948	1.27917	0.000285855	0.00202103	0.0275967	0.0430786	0.00145865	0.000111597	0.013473	0.0312276	0.0127002	0.0043795	0.000122619	0.00318117	0.00646066	2.14523	0.960687	0.00122831	0.0685916	0.00480867	0.0704707	0.000391816	0.0147299	0.10105	0.0504628	0.0250462	0.152558	0.0042719	0.0500846	7.20007	0.0430026	0.0146709	0.70632	0.0254272	0.00227907	0.122919	0.0421076	0.000780399	0.138549	5.31459
CM042	Albedo	0.000728648	0.1685	0.000143845	6.29414	0.0120551	0.0196048	0.0230558	0.00274102	0.20064	0.86732	0.000125966	0.000870234	0.0190367	0.054608	0.00308389	0.000542589	0.00631761	0.014707	0.00960984	0.00835752	0.000147648	0.00156729	0.00523157	2.6708	0.621446	0.000437829	0.043497	0.00964714	0.0883161	0.000953775	0.0130676	0.0798323	0.0245114	0.0276852	0.133163	0.00841107	0.0454654	5.29587	0.0281576	0.00766207	1.1243	0.010882	0.00112739	0.0466226	0.0312098	0.00158052	0.168262	4.03871
CM043	Albedo	0.000773059	0.441968	9.92316e-05	6.42689	0.000392398	0.0135373	0.0280423	0.0117284	0.352867	1.94266	0.000103293	0.00228506	0.0409584	0.0796011	0.00385767	0.000159685	0.0175089	0.0582708	0.0159986	0.00907971	9.46353e-05	0.00239532	0.0194329	4.37871	1.01994	0.000886791	0.0830833	0.00780202	0.159165	0.00132811	0.0194337	0.121657	0.0704848	0.0429825	0.414336	0.00860448	0.125893	9.61695	0.0319032	0.00132738	0.630958	0.0228429	0.005342	0.206766	0.114745	0.00671454	0.138081	5.85531
CM044	Albedo	0.0012326	0.31093	7.46043e-05	6.79283	0.00591304	0.011125	0.102188	0.0469746	1.5313	6.2215	0.00100136	0.00550094	0.155615	0.194908	0.00777239	0.00105017	0.10077	0.131724	0.0688639	0.0176164	0.000204787	0.012711	0.064222	9.67301	5.92448	0.00679282	0.435395	0.00281575	0.416906	0.00232634	0.153746	0.602735	0.539027	0.119182	0.503242	0.0171923	0.180923	7.42276	0.210754	0.00145136	0.744881	0.0940176	3.03106e-05	0.347849	0.0776894	0.00118464	0.933706	14.7266
CM045	Albedo	0.0012547	0.045966	9.96934e-05	0.148989	0.0161014	0.0169102	0.203817	0.156207	0.0364244	0.0344127	0.000201506	0.000111959	0.0013981	0.0140869	0.000110342	0.00049943	0.000114475	0.00153965	0.00132729	0.00191545	7.99877e-05	0.000484187	0.000692044	0.181472	0.0361589	0.000121673	0.00248689	0.00196323	0.00602382	0.000105084	0.014982	0.00893437	0.00139814	0.00242138	0.0279905	0.000335858	0.000403627	0.147924	0.000132097	9.33682e-05	0.12586	0.000144183	9.86032e-05	0.0130042	0.000281439	0.0642498	14.5727	0.00307743
CM046	Albedo	0.00122478	0.0170828	0.000128204	0.0660705	0.00101573	0.31651	0.302749	0.000658559	0.00195246	0.00189019	3.03106e-05	2.36158e-05	3.20358e-05	0.000163781	0.000219602	3.45499e-05	1.83046e-05	2.60776e-05	0.000124905	0.00052578	7.40449e-05	3.24734e-05	0.00916674	0.00865536	0.00187422	3.13434e-05	3.34876e-05	0.00153967	0.000475154	0.000436077	7.55337e-05	0.00146776	0.00022983	7.58022e-05	4.66395e-05	4.16102e-05	0.0802431	0.00215774	0.000976912	0.00787438	0.0379909	5.98341e-05	7.67855e-05	4.09479e-05	0.00189291	0.500438	21.498	4.05161e-05
CM047	Albedo	0.000703694	0.0212136	3.03106e-05	0.106926	0.000599858	1.33996	0.176881	0.000410056	0.00416547	0.0052908	6.45165e-05	2.21452e-05	6.46569e-05	0.00244294	0.00013229	3.50316e-05	1.96529e-05	1.79109e-05	0.000307259	0.000693627	4.14059e-05	3.70084e-05	0.0223197	0.0214156	0.00496104	2.14239e-05	0.000141035	0.00400339	0.000746938	0.000231581	0.00034385	0.00127583	0.000706604	0.000493138	0.000162001	3.03106e-05	0.234328	0.00646672	0.000681179	0.0193087	0.0536859	0.00055224	0.000616747	4.63554e-05	0.00083002	0.362725	14.5445	1.89742e-05
CM048	Albedo	0.000642048	0.238098	0.0027374	0.251058	0.442189	0.0528655	0.98413	0.220844	7.40904	1.28577	0.00292179	0.011873	0.0290538	0.257751	0.117424	0.0154215	0.00452993	0.0169067	0.056161	0.193783	0.0128357	0.382401	0.188571	7.47877	4.28562	0.00164348	0.0682468	0.32437	1.95599	0.0391107	0.333544	0.87065	0.332116	2.13835	1.85647	0.382351	1.05544	21.2724	0.19617	0.0683045	0.120323	0.0407485	0.455448	3.03499	0.830218	0.00493678	0.331769	11.2571
CM049	Albedo	0.000497291	0.057257	8.03822e-05	0.700247	0.00239214	0.0348084	0.0586121	0.00825241	0.347459	0.809869	0.000321399	0.00122317	0.0184977	0.0818607	0.00348855	6.5023e-05	0.000458022	0.00397621	0.0073879	0.00534116	0.000114636	0.00673407	0.0175915	4.51664	0.48203	0.000464084	0.00722709	0.0165127	0.153684	0.0014027	0.0225015	0.0379716	0.0255993	0.0509103	0.160793	0.0181448	0.384511	4.60471	0.0141961	0.0308068	0.450316	0.0411565	0.0409751	0.657352	0.302579	0.000849911	1.39966	7.20811
CM050	Albedo	0.0007425	0.0170211	0.000119703	0.911849	0.0292695	0.0556465	0.0820431	0.0348445	2.08819	0.496079	0.000150866	0.000814914	0.0109157	0.292262	0.0188525	0.00485191	0.00361749	0.00993775	0.0283702	0.0834681	0.00306995	0.0562917	0.0162597	16.1825	2.19755	0.000114665	0.0288333	0.0210202	0.831087	0.0161478	0.365177	1.5521	0.180182	0.264058	0.843017	0.257025	0.58636	16.408	0.00234871	0.0175707	0.195704	0.033261	0.0342012	0.0746894	0.218209	0.0194278	0.660063	5.61545
CM051	Albedo	0.00789618	0.119816	0.00999184	0.244332	3.41227	0.0237059	0.139708	5.14952	14.5737	2.7212	0.0575271	0.0395645	0.0555152	2.88994	0.565434	0.578319	0.0575721	0.0692332	0.140562	0.504646	0.481987	0.898066	0.107799	9.3437	11.9819	0.00346907	0.255881	0.20942	4.82884	0.317862	4.44294	16.2042	2.51828	5.98079	6.33282	9.05504	0.650849	9.79442	0.345409	0.658059	0.0759432	0.0505077	0.154545	1.87089	0.277034	0.0011821	1.64923	8.28183
CM052	Albedo	0.0141345	0.202399	0.0151841	0.85904	8.13924	0.0415604	0.0852921	9.12249	18.4939	3.46883	0.0455085	0.0576907	0.070376	4.8297	0.964728	0.470987	0.0825891	0.145252	0.349067	1.64189	0.740071	2.02645	0.0933318	8.09865	13.6035	0.00304563	0.245258	0.328281	5.82509	0.649454	4.05784	17.9175	3.10422	8.38428	10.8395	12.4241	0.744015	10.0139	0.12697	0.296563	0.194775	0.0562134	0.235123	0.420391	0.663199	0.00134705	1.07767	8.65788
CM053	Albedo	0.0679115	0.525158	0.0341239	1.14237	13.9097	0.0399858	0.052153	18.0388	21.2694	3.37046	0.0659872	0.0624972	0.0727082	4.06932	1.46061	0.806196	0.111098	0.191683	0.47952	2.67371	1.06644	2.09971	0.186966	9.38478	17.1955	0.00426024	0.280304	0.254239	5.94273	0.745106	4.81672	18.7385	4.2463	10.3809	11.978	12.536	1.10738	12.068	0.220221	0.100531	0.203394	0.0769428	0.400728	0.70869	1.01825	0.00220699	2.13295	10.9037
CM054	Albedo	0.00148574	0.40419	0.000362638	3.91255	0.0405124	0.0313018	0.0182518	0.100073	0.919674	0.0655009	0.000883198	0.00267376	0.00135965	0.0754067	0.0136638	0.0049629	0.000878114	0.00877652	0.0205113	0.0253492	0.00119185	0.0265738	0.00626763	7.74504	1.34688	0.000320873	0.00999634	0.119122	0.291838	0.00361884	0.0806021	0.332748	0.129809	0.431307	0.845084	0.11563	0.104012	9.49753	0.0173154	0.113041	0.609401	0.031457	0.130497	0.501412	0.38356	0.00100638	0.179739	3.75693
CM055	Albedo	0.00127775	2.42354	0.000170497	26.5415	0.0290125	0.0277299	0.00535452	0.101246	0.118657	1.3006	0.000256302	0.00790683	0.0279876	0.0320751	0.000554252	0.000835064	0.00553813	0.0183029	0.160804	0.0176074	0.000211002	0.0650559	0.0155755	2.50306	1.31828	0.00038488	0.0979192	0.0502714	0.08012	0.000958501	0.0265637	0.155733	0.0239017	0.42127	0.763715	0.0736254	0.000868743	10.8358	0.00342722	0.00780952	2.74914	0.00182778	0.00401255	0.0713309	0.00504865	0.455325	3.30957	0.218099
CM056	Albedo	0.000362791	0.163815	0.000196735	5.38966	0.112048	0.00402951	0.0297767	0.166661	1.42752	0.215586	0.000384175	0.00564443	0.00551248	0.260711	0.00926952	0.00423365	0.000393571	0.00864847	0.0377472	0.0290302	0.00559309	0.0749152	0.00183499	12.1622	2.05637	0.000259878	0.0117459	0.154634	0.53139	0.00877747	0.168745	0.82712	0.108689	0.66692	0.797908	0.229675	0.00872026	10.596	0.00417405	0.000325705	0.523904	0.00288053	0.0331446	0.0459991	0.040876	0.000817695	0.492736	0.489155
CM057	Albedo	0.00151133	0.694842	0.000156384	13.9683	0.0311631	0.0761723	1.55286	0.0113288	0.150284	0.0376981	0.000223031	0.00286989	0.00175186	0.00420737	0.00106358	0.000388986	0.000910932	0.00107334	0.0092838	0.139997	0.000134676	0.000489451	0.0153113	2.56265	0.593155	0.00126717	0.0299056	0.18619	0.087479	0.000389384	0.00133769	0.00399578	0.0327836	0.788463	0.193108	0.00328199	0.221821	4.16656	0.740401	0.264108	2.04045	0.0606705	0.581167	3.07581	0.987532	0.0415374	0.82276	8.7525
CM058	Albedo	0.00213276	0.0597943	0.0109421	1.83954	4.12065	0.0251886	0.0321792	2.10021	15.4819	3.25491	0.0330207	0.0537565	0.0794959	0.850751	1.11094	0.393231	0.0711444	0.234923	0.243969	1.00833	0.104849	0.208377	0.0295534	8.94717	11.4004	0.00267963	0.168057	0.327153	4.71719	0.0731502	1.06726	2.6851	3.52287	5.80032	10.3761	2.3085	0.158922	9.23905	0.00627055	0.181586	0.275286	0.0475189	0.0721225	0.0239293	0.358577	0.00515026	0.217014	3.6127
CM059	Albedo	0.0451767	0.0969959	0.0259892	2.53427	13.9448	0.0143877	0.0544073	9.42134	15.4358	3.40204	0.0581886	0.217604	0.0800783	0.679672	1.06915	0.315237	0.0730109	0.221447	0.226809	1.98366	0.112159	0.10836	0.057151	9.9979	9.85574	0.00189265	0.178206	1.63172	5.04381	0.100017	0.704861	1.72604	3.72151	8.03242	11.6752	2.40196	0.159835	8.85645	0.0246488	0.251635	0.273893	0.0383668	0.152168	0.0349132	0.619429	0.00782598	0.340966	3.25938
CM060	Albedo	0.0147513	0.0589704	0.0200288	2.20588	7.20477	0.00839605	0.0662423	3.89442	15.6278	3.03728	0.0540289	0.0961237	0.0692498	0.873062	1.1062	0.598862	0.0836663	0.243663	0.34221	0.818011	0.151788	0.250587	0.11	8.90273	13.9862	0.00343175	0.222681	0.383136	4.45559	0.0722258	1.46975	3.35492	4.76016	6.53081	10.946	2.46605	0.11607	10.8636	0.0136905	3.03106e-05	0.329131	0.0693321	0.104028	0.0412404	0.459005	0.00116512	0.598716	5.08336
CM061	Albedo	0.00966805	0.0752248	0.00824182	2.36236	3.53308	0.00492793	0.0332933	1.77198	13.4133	2.84378	0.0300123	0.0381491	0.0617507	0.754898	1.13986	0.560198	0.0744466	0.218717	0.234462	0.772628	0.0823974	0.172779	0.0438764	8.9022	11.6514	0.00283573	0.186447	0.231561	4.26751	0.0460457	1.10571	2.94811	4.15389	5.14639	9.45527	1.91827	0.0291497	9.97606	0.00411822	3.03106e-05	0.235641	0.0476572	0.0388466	0.0373158	0.212749	0.000654143	0.196321	3.33581
CM062	Albedo	0.0415374	0.114762	0.0175005	2.55148	4.98758	0.00673817	0.0480552	11.251	19.5765	18.2379	0.0465962	0.049793	0.757723	11.9474	0.186372	0.990249	0.406378	0.253077	0.195205	0.206804	0.041321	0.538466	0.22483	7.7859	17.9748	0.00709183	0.588372	0.086109	2.26238	0.0756883	2.44642	9.43033	1.71516	1.51686	2.56031	0.47322	0.00659212	8.51167	0.00211075	3.03106e-05	0.356534	0.00483106	0.00260065	0.0656956	0.00862542	0.00244326	1.65672	0.347735
CM001	SM	0.00604521	6.13722	8.87887e-05	89.6081	0.0012566	0.00202934	0.152799	0.00423384	0.0312034	0.0461303	0.000410057	0.000153728	0.00117568	0.00267735	0.00061873	0.000111597	0.000181818	0.000997363	0.00119207	0.00156489	3.12425e-05	0.000799586	0.000437765	0.376276	0.0366998	6.23228e-05	0.00192831	0.00497561	0.0126408	0.000159727	0.00095677	0.00416215	0.00369664	0.0122809	0.0271931	0.00163153	0.00726819	0.583988	0.00102039	0.000529003	1.18124	0.00152761	0.00132365	0.033024	0.0114107	0.132688	1.38092	0.337202
CM002	SM	0.00114621	1.85133	7.20468e-05	46.9737	0.00129372	0.0357023	0.197335	0.00583681	0.0208873	0.00278317	0.000350312	3.33957e-05	5.20322e-05	0.00012231	0.000583118	7.00545e-05	3.86204e-05	0.000151402	0.00010286	0.00261164	7.38432e-05	3.93442e-05	0.00026082	0.305807	0.0114134	6.06543e-05	4.286e-05	0.0029815	0.00993171	3.89216e-05	0.00590878	0.000191007	0.00106042	0.00239188	0.0279743	3.36363e-05	0.0128079	0.176638	0.000114474	0.00054409	1.32748	0.00110097	0.00109657	0.0269645	0.0309311	0.0127557	0.371838	0.144791
CM003	SM	0.00111364	2.18827	0.000125682	50.4693	0.00123979	0.00150952	0.0751845	0.00405245	0.00335211	0.00180101	0.000455002	3.38543e-05	4.03188e-05	8.22914e-05	8.68806e-05	0.000101026	3.03106e-05	0.000129713	9.4393e-05	0.000488935	0.000114419	6.86855e-05	0.000244877	0.116016	0.00174431	0.000129302	9.95742e-05	0.000917117	0.00356707	8.79149e-06	0.00567954	0.000615586	9.53548e-05	0.000627032	0.00633468	6.2221e-05	0.00310961	0.0516547	0.000212858	0.000288197	1.91862	9.48144e-05	0.000141501	0.0134616	0.00407864	0.0770076	0.276159	0.048551
CM004	SM	0.00318391	4.88141	3.03106e-05	135.546	0.00351752	0.0136372	0.231315	0.00461435	0.0498903	0.0100197	0.000352053	0.000188041	0.000305115	0.00278798	0.0002223	0.000146216	2.75849e-05	0.000707368	0.00341522	0.00176356	7.93748e-05	3.99509e-05	0.000602723	0.953128	0.0522536	7.09833e-05	0.000638033	0.00587284	0.0301937	8.90652e-05	8.95531e-05	0.00169162	0.00281398	0.00772265	0.0577815	0.000384315	0.0274836	1.03132	0.000283136	0.00200004	1.60175	0.0024962	0.00132888	0.061298	0.0275459	0.189857	1.83843	0.769781
CM005	SM	0.00243327	0.945138	7.93521e-05	93.1681	0.00119073	0.00907174	0.230361	0.00286005	0.0237183	0.00499435	0.000241597	5.51614e-05	8.30826e-05	0.00105544	7.49263e-05	0.000140488	4.84129e-05	9.51246e-05	0.000725792	0.000776034	4.97305e-05	0.000127861	0.000285684	0.301822	0.0214075	8.42775e-05	7.96735e-05	0.000886192	0.00909098	1.07835e-05	0.000170754	0.00122374	0.00139861	0.0059312	0.0103925	6.22521e-05	0.00767107	0.341789	6.08223e-05	0.000863053	1.58389	0.000913001	0.000326481	0.0159555	0.00526925	0.0282126	0.801459	0.321872
CM006	SM	0.00165069	3.96657	0.000140577	91.0133	0.000688045	0.0081146	0.141484	0.00202348	0.031336	0.00638294	0.000226974	5.72408e-05	9.45959e-05	0.00159762	0.000194516	0.000196273	3.94038e-05	0.000170689	0.00120355	0.000521873	8.1167e-05	3.04333e-05	0.000270911	0.422388	0.0264182	4.91726e-05	0.000200658	0.00164636	0.0136935	1.95607e-05	8.22153e-05	0.000884912	0.00108137	0.00431816	0.0200531	0.000340164	0.00699006	0.434034	8.99407e-05	0.000361981	1.58365	0.00127223	0.00033452	0.0268837	0.00788064	0.072165	0.545305	0.310536
CM007	SM	0.00137588	1.87603	0.000175115	39.058	0.00695774	0.0427234	0.113092	0.00260047	0.139031	0.0136871	0.000206017	4.0116e-05	0.000226421	0.000631681	0.00371941	8.33946e-05	3.09294e-05	0.000526246	0.000647878	0.00481043	0.0001185	0.000167865	0.00279405	1.25755	0.0530079	8.56047e-05	5.36477e-05	0.00719771	0.0415692	5.19249e-05	0.000206258	0.00116163	0.00323639	0.0215958	0.0559507	0.00221284	0.0378221	0.763966	0.000144905	0.00323665	1.24336	0.00599951	0.00342657	0.0326343	0.0444104	0.0126865	0.324333	0.688337
CM008	SM	0.00350775	0.985082	9.97289e-05	79.1005	0.0019069	0.0125876	0.294203	0.00311805	0.0216186	0.00544731	3.27496e-05	8.00976e-05	3.13097e-05	0.00198034	0.000139687	0.000122013	3.90196e-05	0.000244125	0.000926928	0.000611305	8.20514e-05	7.85519e-05	0.000308874	0.227587	0.0279954	0.000122166	0.000141656	0.00128378	0.00725671	1.79628e-05	6.95232e-05	0.00129551	0.000570421	0.00373781	0.0136348	0.000368437	0.00316904	0.354282	6.69654e-05	0.000405985	1.47571	0.000882514	0.000586929	0.0238386	0.00574208	0.0323132	0.622507	0.251243
CM009	SM	0.000503424	1.8216	5.04505e-05	67.1266	0.000573635	0.00928245	0.059476	0.0018518	0.00688034	0.00292795	0.000583242	2.28805e-05	3.19469e-05	0.000729587	4.44835e-05	0.000178882	3.73097e-05	4.77083e-05	0.000156052	0.000363994	8.39832e-05	5.51638e-05	0.000160364	0.175924	0.00429078	0.000291176	2.27549e-05	0.000903855	0.00624282	6.00102e-06	0.00549753	0.00191523	0.000267943	0.00123063	0.00887497	0.000611158	0.00443712	0.120933	0.000102994	0.000225011	2.06346	0.000411879	0.000108516	0.00895563	0.0043448	0.0175445	0.262018	0.120309
CM010	SM	0.0034325	3.1402	6.13907e-05	133.925	0.000249544	0.0172898	0.371635	0.0026029	0.0135497	0.00425203	0.000145621	0.000124435	6.2286e-05	0.000919429	7.59617e-05	0.000141735	2.65228e-05	0.000210504	0.00132707	0.0011014	3.69759e-05	0.000207429	0.000332671	0.203497	0.0178191	3.10855e-05	8.10731e-05	0.00210396	0.00594883	2.51663e-05	8.04106e-05	0.00140438	0.000875561	0.00400446	0.0241439	5.31202e-05	0.00561117	0.312948	0.000214835	0.00165296	1.81187	0.000938703	0.000712479	0.0262767	0.0129929	0.273727	2.39933	0.317895
CM011	SM	0.00173983	2.07843	0.000159284	0.0225301	0.0448498	0.0158184	0.0146383	0.00351038	0.00069223	9.62629e-05	0.000240969	4.45988e-05	0.0011488	0.00021278	8.81199e-05	0.000105121	2.66207e-05	9.62736e-05	7.89342e-05	0.000244026	0.000104426	2.94702e-05	0.000231252	0.0154018	0.00175802	8.84561e-05	6.01031e-05	0.00524542	0.000298755	1.19803e-05	0.000818605	0.00015369	9.63615e-05	9.72496e-05	0.00372439	3.09551e-05	0.000213444	0.0078315	0.000796493	9.68638e-05	1.1795	0.000121025	7.95931e-05	0.0208232	0.000649639	0.0388179	0.70562	0.00136461
CM012	SM	0.000641096	2.99938	0.000294995	0.0567916	0.00418241	0.0174749	0.00309486	0.00421906	0.00070957	0.000855683	0.000649179	3.43207e-05	4.15265e-05	0.000341552	4.36678e-05	6.05419e-05	3.07637e-05	5.61802e-05	3.56772e-05	0.000208195	9.36268e-05	2.9455e-05	0.000245862	0.0120984	0.0011225	0.000147472	0.000110047	0.000559292	0.000267544	4.97273e-05	0.00862046	0.000480286	7.83599e-05	0.00011926	0.00406963	3.71647e-05	0.000182522	0.00712526	0.000838633	9.66461e-05	0.935781	0.000160405	6.72177e-05	0.0169079	0.00034329	0.317402	1.36359	0.00173265
CM013	SM	0.00416866	4.26222	7.76116e-05	0.101191	0.0118475	0.024314	0.00363258	0.00405667	0.00113739	0.00167364	0.000460365	9.40836e-05	7.41253e-05	0.000444364	4.44992e-05	7.58602e-05	6.93615e-05	6.71513e-05	3.95445e-05	8.31016e-05	0.000103751	4.41371e-05	0.000411842	0.0127151	0.00311563	0.000178012	8.66792e-05	0.00132957	0.000208003	3.97329e-05	0.0130458	0.00076529	0.00010355	0.00023657	0.00447418	5.54517e-05	0.000607193	0.0111964	0.0001345	0.00014301	1.80355	7.31665e-05	0.000119519	0.0170182	0.000534957	0.0347429	0.0529943	0.00366897
CM014	SM	0.000496551	4.8928	8.30699e-05	0.0669333	0.000252717	0.0135742	0.00364276	0.00254148	0.00109633	0.00245737	0.000483454	5.10739e-05	3.28582e-05	0.00154445	5.5724e-05	5.69811e-05	2.6907e-05	0.00012872	4.82194e-05	0.000361597	6.55574e-05	0.000133329	0.000405026	0.0180152	0.00264355	0.000137477	0.000148088	0.00130747	0.000515303	0.000154986	0.0127807	0.00075292	3.88668e-05	0.000111823	0.00357211	3.38695e-05	0.00018879	0.0182475	0.000110671	0.000123427	0.936204	8.21216e-05	9.10039e-05	0.0131938	0.000470127	0.159331	2.5387	0.00709958
CM015	SM	0.0025205	0.577151	0.000908429	177.408	0.0110238	0.00350405	0.00326937	0.00317039	0.000664541	0.00117327	0.000570632	3.28423e-05	2.08336e-05	0.000121263	6.62037e-05	0.000392486	1.97057e-05	0.000135562	3.16121e-05	0.000305119	8.88632e-05	0.000108659	0.00017027	0.0113947	0.00106268	9.83756e-05	9.95978e-05	0.000547142	0.000373976	7.38773e-06	0.00799862	0.000186771	1.88517e-05	0.000249586	0.00276222	6.55784e-05	0.000373765	0.0088649	0.00014881	8.5749e-05	0.533124	5.53103e-05	5.51011e-05	0.0110204	0.000453141	0.110564	3.11283	0.00525789
CM016	SM	0.0041804	3.39212	0.000102713	0.718664	0.000979356	0.0242668	0.00218475	0.00292453	0.000925309	0.00166788	0.000390296	3.34511e-05	3.03106e-05	0.000263947	4.34167e-05	0.000120912	3.83567e-05	0.000102292	2.34607e-05	0.000242642	8.84054e-05	8.15095e-05	0.000220064	0.0160377	0.00159003	0.000289507	0.000127133	0.012641	0.000344641	2.47642e-05	0.0143241	0.000362732	7.70847e-05	0.00012003	0.00308343	5.50165e-05	0.000360964	0.014102	8.92766e-05	0.000172471	1.34892	7.38524e-05	5.52187e-05	0.0120643	0.000967325	6.36425	3.76712	0.00551483
CM017	SM	0.00210262	5.18702	0.000252916	0.635223	0.0063564	0.00812512	0.00345423	0.006257	0.000530875	0.000451813	0.000303911	8.72843e-05	5.24323e-05	5.66814e-05	3.03106e-05	4.55935e-05	1.89448e-05	8.06089e-05	7.91852e-05	0.000118376	5.38113e-05	4.90968e-05	0.0002515	0.00805334	0.00136604	0.000240668	4.40944e-05	0.000286729	0.000138025	5.59419e-06	0.0112294	0.000315343	7.70027e-05	5.94642e-05	0.00276097	5.24518e-05	0.000153444	0.00760899	0.000122016	8.69462e-05	1.41533	1.99447e-05	5.22543e-05	0.0122307	0.000192453	0.172911	0.984656	0.00197015
CM018	SM	0.00430242	4.08018	0.000301744	0.0601539	0.0312822	0.0238928	0.00200257	0.00687219	0.00416671	0.0104567	0.000400668	0.000102962	0.000189266	0.000374759	0.000104671	0.000116801	5.80021e-05	0.000308361	7.87686e-05	0.000356027	6.95994e-05	0.000123682	0.000301999	0.0679997	0.00812896	0.000354325	0.000650818	0.00078281	0.0021468	5.9906e-06	0.00989795	0.00135336	0.000426528	0.00366844	0.00460126	0.000279637	0.000613104	0.0861941	0.000131227	0.000199578	1.83581	8.57206e-05	0.000242387	0.0117806	0.00121174	0.0457162	0.0326692	0.0380821
CM019	SM	0.0134728	4.37281	0.000290768	0.176675	0.00511164	0.0138762	0.00217941	0.00260522	0.00142122	0.00114531	0.00031922	3.43287e-05	0.00120955	5.48189e-05	6.56703e-05	7.12931e-05	4.66955e-05	2.8577e-05	9.1156e-05	0.000336392	0.000112534	2.47532e-05	0.00019669	0.0271597	0.00174848	8.95406e-05	6.8359e-05	0.0164774	0.000810831	1.43814e-05	0.00644559	9.77039e-05	0.000124565	0.000436109	0.00310596	0.00021583	0.000394839	0.0214587	6.76295e-05	6.46892e-05	1.40685	7.14556e-05	4.38393e-05	0.00941415	0.000468789	0.481904	2.52265	0.00837856
CM020	SM	0.000751171	2.35967	9.99775e-05	0.0346426	0.00760444	0.0144585	0.00432146	0.00353602	0.00273075	0.00421819	0.000224026	6.60878e-05	2.1782e-05	0.0012551	5.34022e-05	6.87214e-05	2.94229e-05	3.81199e-05	5.38496e-05	0.000296525	6.32687e-05	3.00617e-05	0.000242973	0.0429504	0.00459409	8.91008e-05	0.000160605	0.000433579	0.00126402	4.67384e-05	0.00727417	0.00086852	2.90382e-05	0.00108601	0.00410305	0.000135859	0.000193628	0.0415753	5.53591e-05	0.000106176	1.02636	8.43565e-05	8.76159e-05	0.00710865	0.000456074	0.942999	3.8197	0.0100172
CM021	SM	0.00760666	3.0375	9.38089e-05	0.107786	0.00156346	0.0101239	0.00509209	0.00326768	0.00157717	0.00363753	0.000239229	4.40928e-05	0.000138412	0.000277621	8.06289e-05	7.03384e-05	2.95735e-05	0.000167593	3.89943e-05	9.43649e-05	0.000100012	9.95966e-05	0.000155193	0.0374969	0.00265614	7.87794e-05	0.000219112	0.00201225	0.00114069	9.18221e-06	0.0109867	0.000522643	0.000125705	0.000650985	0.00254083	5.14493e-05	0.000659406	0.0262945	0.000110165	0.00013348	0.939626	0.000105365	3.25697e-05	0.00721311	0.000644084	0.844332	3.39639	0.0164051
CM022	SM	0.00216279	3.69084	9.93618e-05	36.1976	0.00179788	0.0231283	0.00186609	0.00227135	0.00034325	0.000578496	0.000311844	2.21373e-05	0.00230444	0.000105681	9.57679e-05	0.000288595	1.83347e-05	3.8042e-05	2.34928e-05	0.000126851	7.35716e-05	6.8731e-05	0.000191592	0.0161592	0.000226698	0.00018006	5.36084e-05	0.00781635	0.000620947	7.18976e-06	0.000179936	7.59745e-05	3.00598e-05	9.51072e-05	0.00224352	6.32235e-05	0.00032345	0.00862472	0.000113137	6.45464e-05	2.07513	5.25822e-05	3.03106e-05	0.00500704	0.00142353	0.794443	1.44595	0.00565559
CM023	SM	0.000959583	3.96146	0.000129151	0.0838317	0.032828	0.0194462	0.00699989	0.00375604	0.00773284	0.0056274	0.000248014	5.63078e-05	5.20396e-05	0.000486312	0.0001849	3.79129e-05	2.81047e-05	0.000311782	0.000268083	0.00034355	8.87623e-05	0.000104837	0.000339784	0.156261	0.00962233	0.000147836	0.00013925	0.00952837	0.00499673	2.7146e-05	0.0151345	0.00171832	0.00113427	0.00295623	0.00863934	0.000798132	9.06794e-05	0.108647	5.528e-05	0.000371484	1.35639	6.55216e-05	6.61119e-05	0.00653288	0.000681007	0.51838	1.22964	0.021858
CM024	SM	0.0050667	3.34888	0.000100901	0.0363681	0.002935	0.00158939	0.015215	0.00491667	0.000713306	0.000609221	0.000269527	4.70576e-05	0.000125854	8.31066e-05	4.23578e-05	3.03106e-05	5.69852e-05	0.000155395	2.34767e-05	0.000353381	0.000129835	3.64851e-05	0.000212411	0.021928	0.00139631	0.000130659	5.69186e-05	0.0196026	0.00096819	2.35655e-05	0.0148441	0.000154208	0.00010493	0.000199169	0.00261401	8.44638e-05	0.00014994	0.0134613	0.000103025	0.000140412	1.6008	3.03106e-05	5.50541e-05	0.00818748	0.000886098	0.673505	3.77338	0.00326963
CM025	SM	0.000383833	2.49676	0.000273091	0.339022	0.0236752	0.0166891	0.00726816	0.00306128	0.00066819	0.00119097	0.000484827	3.34669e-05	0.00293576	0.000103249	4.1542e-05	7.00803e-05	1.81765e-05	0.000342073	3.21356e-05	0.000263563	8.96468e-05	4.92788e-05	0.000236223	0.0275407	0.0016777	0.000603321	9.32682e-05	0.0256508	0.00133694	1.31785e-05	0.0209307	0.000326827	0.000152029	0.000326344	0.0018374	4.30324e-05	0.000250346	0.0209028	6.8681e-05	8.62115e-05	1.34081	4.40664e-05	3.03106e-05	0.00675709	0.000149704	0.517152	1.97325	0.00958495
CM026	SM	0.00585287	2.64757	0.000150842	0.0171854	0.00374084	0.0193225	0.00107261	0.00376437	0.00282914	0.00415294	0.000248855	3.43366e-05	4.22229e-05	0.000332546	0.000182327	3.65883e-05	1.91482e-05	0.000228466	9.76782e-05	0.000410665	6.27333e-05	4.41295e-05	0.000224613	0.0944823	0.00431663	0.000447938	8.46664e-05	0.000312971	0.0027006	1.99624e-06	0.0205434	0.00055519	0.000682599	0.00178112	0.00536226	0.00051757	0.000202443	0.0560019	0.00012317	0.000150533	0.830637	0.000105997	5.52423e-05	0.00642456	0.000935268	0.699848	2.02115	0.018808
CM027	SM	0.00132956	2.90281	0.000116648	0.0356358	0.106556	0.0164353	0.00196619	0.0124745	0.00965312	0.00854075	0.000319315	5.57544e-05	0.000453161	0.000655388	0.000128297	6.49112e-05	1.7943e-05	0.000125746	0.000102609	0.000486152	7.48518e-05	0.000138508	0.000252626	0.161641	0.00835148	9.96724e-05	0.000524266	0.00620439	0.00494679	9.04529e-05	0.0146217	0.00176663	0.00151142	0.00295644	0.00828569	0.000404506	0.00132634	0.118569	0.000165049	0.000195006	2.04293	0.000113958	7.55072e-05	0.00744273	0.00113756	0.0229706	0.0901728	0.0552545
CM028	SM	0.00197024	3.25286	0.000159296	0.0217554	0.000866955	0.000952508	0.011334	0.00120242	0.00171638	0.00274587	0.000304905	5.66399e-05	0.00126964	0.000107239	4.40678e-05	3.03106e-05	1.725e-05	0.000527181	3.90905e-05	8.1596e-05	7.8343e-05	5.88798e-05	0.00020478	0.0301183	0.00267721	0.000286679	0.000116566	0.00568154	0.00105379	7.39483e-06	0.0277993	0.000206359	0.000161045	0.000408751	0.00279643	8.42462e-05	7.67513e-05	0.0298756	8.91343e-05	0.000116366	1.32475	6.13369e-05	6.39317e-05	0.00599026	0.000211612	2.25077	11.1096	0.0183434
CM029	SM	0.00260235	5.40043	0.000131389	0.00966372	0.00047995	0.0134473	0.0306545	0.00281753	0.000307979	0.00131758	0.000311595	3.29451e-05	3.16653e-05	0.000182703	5.67516e-05	7.14651e-05	1.9555e-05	7.64022e-05	3.17243e-05	8.21382e-05	5.09253e-05	2.94323e-05	0.000297072	0.0127975	0.001703	0.000340113	3.32831e-05	0.000866018	0.000394617	1.15905e-05	0.0237398	0.000384533	0.00011493	6.44812e-05	0.00145254	3.37918e-05	0.000242653	0.0144655	0.000131543	8.97283e-05	1.73444	8.7416e-05	5.55324e-05	0.00579636	0.000157861	0.00818497	0.192758	0.00715342
CM030	SM	0.000690688	2.06034	3.03106e-05	0.0128534	0.00449074	0.0338804	0.00440538	0.00189939	0.00530787	0.00840869	0.000261476	3.44631e-05	0.000880428	0.000135718	4.40757e-05	5.69381e-05	1.94269e-05	0.000194274	3.91065e-05	0.000222103	9.17493e-05	3.15936e-05	0.000280863	0.0521153	0.0097241	0.000126723	0.000639637	0.00976721	0.00143862	1.59704e-05	0.016274	0.0008827	0.000582181	0.00115114	0.00423068	0.000244936	0.000174379	0.0815217	0.000102108	0.00012044	1.37367	5.37921e-05	5.50854e-05	0.00695751	0.00048705	0.454597	4.15498	0.0210645
CM031	SM	0.000632743	4.3748	0.000123622	0.115682	0.00405594	0.00269439	0.00654709	0.0016015	0.00182499	0.0056809	0.000193017	3.35697e-05	0.000283936	0.00012972	9.34696e-05	4.53097e-05	3.64811e-05	0.000238496	1.61533e-05	0.000204442	8.98097e-05	3.92759e-05	0.000314401	0.0524556	0.00391088	0.000165643	0.000220276	0.00439973	0.00146607	4.99035e-06	0.0148322	0.00102848	0.00045699	0.00171947	0.00338876	6.17702e-05	0.000450538	0.0475694	6.5819e-05	9.06058e-05	1.20082	0.000117125	5.50462e-05	0.00510583	0.000543578	0.33815	0.711375	0.0206795
CM032	SM	0.00161199	1.80216	0.000177364	0.0143786	0.0610984	0.0443486	0.00435216	0.00214177	0.00327414	0.0111921	0.000203341	5.72329e-05	0.000229777	0.000401323	7.48007e-05	6.03097e-05	1.91482e-05	0.00022637	0.000152003	0.000243951	7.33389e-05	7.95226e-05	0.0001548	0.0493908	0.00696891	0.000103153	0.000429182	0.00135507	0.00133906	1.03833e-05	0.00992278	0.000765335	0.000197011	0.00456469	0.00478178	0.00037366	0.000671477	0.0877687	0.000155277	8.25111e-05	0.769238	8.11274e-05	0.00013936	0.00492586	0.00112554	0.991197	2.40024	0.040899
CM033	SM	0.00311592	7.75368	0.000187286	0.151679	0.000503001	0.0400879	0.00804563	0.00185697	0.00115949	0.0023273	0.000196379	2.23113e-05	5.19359e-05	0.00144841	9.69915e-05	5.7609e-05	3.92606e-05	0.000153142	1.58328e-05	0.000270506	5.14994e-05	1.96418e-05	0.000225102	0.0195331	0.00304732	0.00019396	6.44905e-05	0.00168439	0.000591325	9.85051e-05	0.025389	0.000690356	7.17902e-05	0.000233248	0.0039866	5.25684e-05	0.000168783	0.0106559	6.70049e-05	6.17099e-05	1.68244	4.25173e-05	3.39029e-05	0.00519566	0.000205162	0.299816	2.95664	0.00358615
CM034	SM	0.000616142	0.341379	0.000223067	15.0429	0.000693014	0.0450551	0.241128	0.00339019	0.0175092	0.125749	0.000406718	0.000428997	0.00253968	0.00379681	9.35166e-05	7.99886e-05	0.00023405	0.00251816	0.00153028	0.000745182	3.75733e-05	7.02325e-05	0.00108788	0.401289	0.0468607	0.000140571	0.00490497	0.0031988	0.0126465	7.22846e-05	0.00116623	0.00417536	0.00384482	0.0155398	0.0302477	0.000560401	0.00577657	1.03911	0.00247311	0.00134495	1.11856	0.00196625	0.0051114	0.0381651	0.014034	0.00333668	1.61414	0.56477
CM035	SM	0.000383516	0.247904	0.000150689	21.6068	0.00105866	0.00678787	0.343255	0.00206083	0.00629856	0.0418313	0.000258634	5.52405e-05	0.000953072	0.00144633	7.71147e-05	4.58945e-05	2.76376e-05	0.00133796	0.000446021	0.00055875	8.82115e-05	0.00010285	0.00051458	0.103314	0.02737	0.00011738	0.0027051	0.000746647	0.00269047	5.71155e-05	0.000393	0.00132274	0.00180685	0.003072	0.0109431	6.36277e-05	0.0016019	0.375753	0.00130164	0.000404971	1.30675	0.00071273	0.000313855	0.010676	0.00965465	0.00116866	1.06507	0.228811
CM036	SM	0.00412351	0.283107	7.81563e-05	13.4707	0.00260002	0.0116164	0.235293	0.00336624	0.120133	0.857618	0.000210623	0.000755894	0.0185568	0.0402144	0.00105973	5.75316e-05	0.00383137	0.0117095	0.00688342	0.00229663	9.48138e-05	0.00201812	0.00609815	1.93331	0.469981	0.000304356	0.0360107	0.00278041	0.0618736	0.000193149	0.00866324	0.0922393	0.0286607	0.0184882	0.0753293	0.00498109	0.0325097	5.07918	0.0326795	0.0007088	1.01272	0.0112715	0.00316947	0.0578443	0.0308928	0.000389598	0.752826	4.73333
CM037	SM	0.000947	0.237152	0.000123883	6.78082	0.000740703	0.00995627	0.330452	0.00504884	0.00799146	0.0563987	0.000225376	0.000367155	0.00103041	0.00197796	4.55895e-05	3.45327e-05	0.00166009	0.00394704	0.000844195	0.000570473	0.000128717	4.90589e-05	0.000842369	0.143811	0.0490603	3.92683e-05	0.00477913	0.00309327	0.00527383	4.33252e-05	0.000185669	0.001603	0.00403474	0.00775284	0.0328656	0.000176435	0.000856664	0.882733	0.00192029	0.00101689	0.81338	0.00207789	0.00120055	0.0148598	0.0163599	0.00117768	2.25446	0.478697
CM038	SM	0.00157139	0.139505	3.03106e-05	12.3156	0.000752122	0.0152652	0.242125	0.00476806	0.0370759	0.301622	0.000154773	0.000659368	0.00661732	0.0116348	0.000216409	0.000175786	0.00131677	0.00622969	0.00313871	0.0012925	0.000131433	0.000268114	0.00251079	0.834319	0.151611	6.13065e-05	0.00966175	0.00461634	0.0279146	9.28432e-05	0.00186164	0.00754666	0.00841755	0.0224824	0.0604461	0.000985207	0.0131893	2.19154	0.00425462	0.000892684	0.92034	0.00414082	0.00260784	0.0231605	0.0285685	0.00228673	0.383347	1.10902
CM039	SM	0.000822016	0.125944	6.6186e-05	10.7208	0.000630628	0.0276008	0.218456	0.00281014	0.041336	0.293655	0.000184563	0.000422973	0.00607003	0.0117524	0.000250437	3.6726e-05	0.00139635	0.0057339	0.00295827	0.00104566	7.78154e-05	0.000463413	0.00128645	0.850272	0.138859	7.26745e-05	0.0105226	0.00485382	0.0261054	0.000104445	0.00155751	0.00693691	0.00929441	0.0246124	0.0585407	0.00152932	0.013351	2.18758	0.00365612	0.00129478	0.878709	0.00414248	0.0032297	0.0232348	0.0302448	0.000812883	0.452139	1.13113
CM040	SM	0.000616565	0.486327	8.24424e-05	17.3743	0.00659833	0.0345987	0.275008	0.013579	0.070835	0.594544	0.000359015	0.000540348	0.0124066	0.0353302	0.00120819	0.000109885	0.00158844	0.00746343	0.00422295	0.00217647	6.78305e-05	0.00130565	0.00147275	1.62766	0.177465	0.00015542	0.0152276	0.00251131	0.0526639	0.000146979	0.00388517	0.0528689	0.0088554	0.0142302	0.0565105	0.00633364	0.02713	3.0431	0.0142974	0.000304244	1.02289	0.00491951	0.00112714	0.0584716	0.0176397	0.000986728	0.962832	2.97164
CM041	SM	0.00137968	0.285832	0.000110444	19.5242	0.00222105	0.0292638	0.324908	0.00217691	0.0695367	0.320217	0.00017843	0.00121267	0.00623408	0.0119068	0.000940343	0.000101285	0.0044403	0.00920882	0.00296752	0.0019028	5.48199e-05	0.000786004	0.00169638	0.636631	0.242653	0.00018781	0.0170359	0.00312484	0.019086	0.00016211	0.00363617	0.019004	0.018854	0.0163899	0.0446834	0.00136938	0.0101799	2.13797	0.00943793	0.00288893	1.23706	0.00778732	0.00132395	0.031517	0.0170059	0.000647994	1.14343	1.35722
CM042	SM	0.000729917	0.174809	0.000103056	17.4429	0.0018793	0.00394575	0.398264	0.00133938	0.0228502	0.196313	0.000203827	0.000274107	0.00369187	0.0142272	9.8929e-05	4.4269e-05	0.000748077	0.00259554	0.000994174	0.000876598	7.39208e-05	0.000810451	0.00123304	0.547476	0.087344	0.000149505	0.00725656	0.000420888	0.018655	0.000105244	0.00254176	0.0204875	0.005805	0.00611715	0.0171249	0.0179533	0.0111523	1.18561	0.00587447	0.00121892	1.32619	0.00213333	0.000362016	0.00979986	0.00621022	0.00174006	0.521618	1.1927
CM043	SM	0.0026475	1.44146	0.000145881	14.7027	0.0184439	0.0232637	0.23941	0.00446102	0.195299	0.325936	0.000117643	0.000668073	0.00767846	0.0246989	0.010266	0.00217209	3.05528e-05	0.00961414	0.0044418	0.00811299	0.000407883	0.00171923	0.0016467	3.11726	0.276922	5.88798e-05	0.00965837	0.00665657	0.105982	0.000674984	0.0075385	0.0446477	0.0270415	0.0686598	0.25853	0.0148921	0.0155802	4.08261	0.00444313	0.00717073	1.51569	0.00328685	0.00260257	0.0281677	0.0260752	0.00940035	0.747213	1.29268
CM044	SM	0.00113257	0.511111	8.84216e-05	20.5561	0.00119348	0.0283509	0.461922	0.00177265	0.0554763	0.244488	0.000302076	7.88484e-05	0.00533201	0.0100069	0.0001714	0.000104862	0.00328656	0.00512708	0.00245154	0.00114979	7.74275e-05	0.000555096	0.00291893	0.462475	0.246634	9.40074e-05	0.0190885	0.000627194	0.0136591	6.68874e-05	0.00423265	0.0189627	0.0189723	0.0097808	0.023554	0.00103564	0.00528058	2.23688	0.00992969	0.00194793	1.58307	0.00427797	0.000463787	0.0169647	0.00430711	0.00846168	1.04133	1.13709
CM045	SM	0.00123535	0.013412	0.000150262	0.0852816	0.000952815	0.0398773	0.0942982	0.00319624	0.00770092	0.00814333	0.000199541	5.57149e-05	9.03655e-05	0.00373837	3.26234e-05	4.56365e-05	3.51704e-05	0.000168573	6.98052e-05	0.00059986	9.11674e-05	8.01368e-05	0.000312045	0.126863	0.0074339	3.14116e-05	0.000196923	0.000680812	0.0045609	6.50976e-05	0.000430338	0.00524897	3.88966e-05	0.00172156	0.00948286	0.000609029	0.000254846	0.103027	0.0001342	0.0002104	0.0639061	6.509e-05	5.42698e-05	0.00603671	0.000265779	0.0544634	6.20374	0.0152322
CM046	SM	0.000518333	0.0166614	3.03106e-05	0.0291995	0.000427107	0.279956	0.29883	0.000256839	0.0213621	0.0251952	3.08079e-05	3.43128e-05	0.000519314	0.00298098	0.00183154	2.28269e-05	7.20959e-05	2.52596e-05	0.00158563	0.00275735	3.03106e-05	2.95233e-05	0.108476	0.0977366	0.0205043	2.06883e-05	0.000219788	0.00452774	0.00265504	0.000342575	0.0012787	0.00133327	0.00221345	0.0026573	0.000706676	2.20719e-05	0.905928	0.029447	0.000549037	0.037655	0.0123884	0.00137873	0.00190052	4.37844e-05	0.00761225	0.171354	6.69331	0.000119098
CM047	SM	0.000258638	0.0161414	3.1021e-05	0.0352903	0.000504376	1.37794	0.245379	0.000273512	0.00600917	0.00661282	3.03106e-05	3.03106e-05	3.17246e-05	0.00153236	0.00060876	2.33601e-05	7.89205e-05	2.76746e-05	0.000534174	0.000895145	4.0343e-05	3.15633e-05	0.0322756	0.0295199	0.00477196	2.96371e-05	0.000108113	0.00340911	0.000484311	0.000167793	0.000273104	0.000583917	0.000632487	0.000958478	4.04078e-05	4.26749e-05	0.26233	0.00892214	0.000227137	0.0185203	0.0260123	0.00032441	0.000638305	1.85599e-05	0.00245505	0.148681	5.50959	3.03106e-05
CM048	SM	0.000627985	0.30319	0.000122521	11.1927	0.00191229	0.0657128	4.08845	0.00820556	0.129186	0.0288436	0.000633621	0.000251772	0.00040384	0.0177004	0.0023488	0.000516185	1.97057e-05	0.000844221	0.00166276	0.00414484	0.00047185	0.0109636	0.00272655	1.99372	0.100104	7.36831e-05	0.00149833	0.0169036	0.0710286	0.000617889	0.00774372	0.0501112	0.00450779	0.0440328	0.0696308	0.0208452	0.0389083	1.2983	0.00325624	0.00213406	1.12877	0.00102148	0.00607627	0.133562	0.0198963	0.00419522	0.590887	0.409896
CM049	SM	0.00150107	0.198157	0.000123433	3.4083	0.000495282	0.0932947	0.113906	0.00528451	0.0744551	0.239098	0.000789413	0.000303052	0.00526432	0.0593518	0.0010899	0.000237343	2.76452e-05	0.0012175	0.00270545	0.0024814	0.000157307	0.00208103	0.00455669	2.16124	0.0767352	0.000157824	0.00145634	0.00752663	0.0728073	0.00161013	0.00542463	0.0271329	0.00540707	0.00761611	0.0516958	0.0083375	0.178461	1.21939	0.0038767	0.0178415	1.05414	0.0065942	0.01209	0.204458	0.101288	0.0031879	0.733134	3.23618
CM050	SM	0.000489149	0.208247	7.37044e-05	6.48649	0.012987	0.0613732	0.056753	0.00923175	0.218807	0.107553	0.000496288	0.000122198	0.00220385	0.0994116	0.00227326	0.00018529	0.000216649	0.00189492	0.00533909	0.0127737	0.000210451	0.00928334	0.00245744	6.04074	0.191436	7.47752e-05	0.00372464	0.0075056	0.221978	0.00711152	0.0374619	0.377544	0.0167769	0.0234283	0.150655	0.0376061	0.126707	3.86151	0.000655929	0.00158724	1.00425	0.00363833	0.00323181	0.0446663	0.0321505	0.0299787	0.916196	1.20103
CM051	SM	0.00189231	0.19782	0.000164328	6.02788	0.07852	0.0353197	0.0828152	0.0910659	0.66631	0.0983439	0.00163378	0.00197871	0.00267434	0.187646	0.0177292	0.011804	0.00115573	0.00434437	0.00760869	0.011994	0.0107781	0.0475438	0.00723591	7.67484	0.833695	0.000206087	0.00876412	0.0395357	0.311079	0.00526709	0.164812	1.49035	0.0626931	0.215352	0.401503	0.525776	0.0261479	7.71544	0.0131202	0.0035496	1.07485	0.0025332	0.00524847	0.223035	0.0158201	0.000897633	1.08055	0.526155
CM052	SM	0.00139829	0.425907	0.000183497	8.23089	0.320995	0.0339399	0.336038	0.238384	0.962916	0.104853	0.000636404	0.00337777	0.00278125	0.398823	0.02486	0.0134468	0.00154034	0.0105719	0.0205214	0.0492034	0.0138552	0.0823723	0.0029913	10.6803	0.666436	7.34556e-05	0.00808112	0.0646634	0.460414	0.0338108	0.151087	1.95156	0.0715501	0.272348	0.856484	0.81655	0.0260669	8.73142	0.00783781	0.000502372	0.858859	0.00312878	0.00567001	0.124169	0.0274219	0.00113872	1.06958	0.530825
CM053	SM	0.00303651	0.84559	0.000627085	12.4264	0.475052	0.0326575	0.364745	0.646935	1.1977	0.116818	0.000961342	0.00369767	0.00284894	0.227646	0.0407647	0.0184815	0.00209318	0.0152333	0.0315074	0.0830448	0.0245775	0.081543	0.00484457	9.32199	1.03124	0.000197714	0.0103806	0.0714751	0.377405	0.0206749	0.163376	1.34465	0.100712	0.433757	0.986511	0.667462	0.0328119	8.81374	0.0138319	0.00554599	1.12305	0.00357386	0.0120035	0.215783	0.0461211	0.00195969	1.89312	0.593004
CM054	SM	0.000495705	0.291172	3.03106e-05	9.10748	0.00131804	0.00637347	0.168873	0.00547034	0.0324665	0.00597168	0.000424407	3.43682e-05	0.000162476	0.00556645	0.000486974	0.00028439	2.70727e-05	0.000246975	0.00102956	0.00194245	0.000134552	0.00147009	0.0194525	0.426285	0.0484025	8.4323e-05	0.000686688	0.00525618	0.0130855	0.000326775	0.00306163	0.0200787	0.00276389	0.0218966	0.0344359	0.00859112	0.00790474	0.452808	0.00149026	0.00467894	0.795245	0.00136613	0.00705877	0.0379255	0.0163528	0.00237883	2.77012	0.204578
CM055	SM	0.00125555	3.25482	7.77892e-05	14.9068	0.0072978	0.00362749	0.173859	0.0176629	0.0167566	0.183083	0.000676601	0.000554168	0.00415565	0.0158156	0.000168059	0.00015166	0.000509266	0.00190328	0.0199127	0.00528188	6.23609e-05	0.008469	0.00114578	0.667976	0.129563	8.24499e-05	0.0116103	0.00780175	0.0207434	0.000738548	0.00220848	0.0467512	0.00169539	0.0412779	0.114036	0.0138121	0.000537133	1.82235	0.000496334	0.000452457	1.87584	0.000191748	0.000532911	0.0260017	0.00348001	0.031079	4.40614	0.0997014
CM056	SM	0.00164763	0.187869	0.000123598	7.31171	0.00152909	0.0622891	0.45546	0.0339996	0.155976	0.013106	0.000309949	0.000114023	0.000186732	0.0121938	0.00086726	0.000219943	4.91135e-05	0.000790852	0.00253719	0.00160398	0.000168634	0.00341111	0.0006578	0.94574	0.304207	5.45116e-05	0.00055523	0.0144108	0.0288515	0.00147986	0.00950892	0.0307539	0.00770134	0.0549373	0.0536299	0.00912647	0.000660908	1.11816	0.000284275	0.000917662	0.617428	0.00014221	0.00130317	0.0145225	0.00179328	0.00318723	1.67083	0.0204587
CM057	SM	0.00113997	0.368761	0.00020076	22.2664	0.0055364	0.0246733	2.27903	0.00482676	0.0592261	0.0183872	0.000690714	0.00054729	0.000402262	0.0101958	0.000870218	0.000190356	5.8778e-05	0.000381842	0.0021871	0.0240941	5.87766e-05	0.00135119	0.00297316	1.43211	0.059265	0.000180765	0.00421298	0.0446016	0.048962	0.000902059	0.00553153	0.0357014	0.00445913	0.116008	0.054879	0.00675918	0.0701684	1.46951	0.120315	0.0733095	1.40942	0.00890033	0.119705	0.433057	0.17655	0.00827286	0.168026	2.64395
CM058	SM	0.00175379	0.0783922	0.00102659	12.2927	0.367351	0.017145	0.578738	0.162926	2.46079	0.432221	0.00238609	0.00644542	0.00952452	0.144029	0.129911	0.036098	0.00443412	0.0429956	0.0346327	0.0833063	0.00806438	0.0309365	0.00390658	16.5142	2.46816	0.000302824	0.0246032	0.105271	0.848406	0.00709569	0.145376	0.439973	0.478997	0.881308	2.16786	0.333638	0.0139281	15.8082	0.000654347	0.000769986	1.02764	0.00630141	0.00566925	0.0138521	0.0323373	0.00082859	1.00786	0.51201
CM059	SM	0.00265543	0.196538	0.00197598	11.6573	1.05979	0.0390766	1.04582	0.483396	2.49932	0.481955	0.00469648	0.0273194	0.0126641	0.0811862	0.124139	0.0317618	0.00608828	0.0434201	0.0307681	0.143926	0.0100002	0.0191857	0.00300544	17.15	2.15722	0.000420485	0.0250937	0.573955	0.876844	0.00450113	0.105246	0.178209	0.481255	1.33191	2.45874	0.293577	0.00161482	15.8231	0.00281343	3.03106e-05	1.03433	0.00614918	0.0122301	0.0121898	0.0480764	0.000333789	2.07113	0.421078
CM060	SM	0.00136721	0.0985228	0.0018502	12.5339	0.603252	0.00301878	0.519416	0.18396	3.85071	0.653557	0.00585481	0.0101015	0.0157316	0.154243	0.173368	0.0732091	0.0116841	0.0746204	0.0642838	0.0892377	0.0179681	0.0502169	0.00432611	17.9654	4.48252	0.000851641	0.043952	0.135486	1.05237	0.00631084	0.284925	0.688317	0.838058	1.31209	2.63395	0.475336	0.0184363	20.5023	0.00160674	3.03106e-05	0.931027	0.012566	0.00993237	0.020114	0.0494823	0.00205039	0.925559	0.969349
CM061	SM	0.00127035	0.103647	0.00128897	8.71336	0.607146	0.0164303	0.573888	0.30439	4.24917	0.803638	0.0045627	0.0100319	0.0173172	0.287787	0.257119	0.0970294	0.0112434	0.0788235	0.0607194	0.165192	0.0140382	0.0618422	0.0051009	21.144	4.49374	0.000768766	0.0482199	0.0906144	1.52246	0.0123564	0.281246	0.998076	1.05185	1.60727	3.32141	0.621461	0.0310768	22.3422	0.00115788	0.00433914	0.60486	0.0143079	0.00657113	0.0119964	0.0476816	0.00111947	1.00819	1.08089
CM062	SM	0.00444887	0.228338	0.00130967	8.15811	0.291032	0.0142976	0.355498	0.670882	4.30211	6.19903	0.0034053	0.00751021	0.154751	5.95536	0.0182803	0.12635	0.0316905	0.0489204	0.0227295	0.0205924	0.00343245	0.125418	0.0133726	11.442	4.77859	0.000597413	0.0980028	0.0462083	0.490538	0.0202046	0.35225	4.26737	0.190324	0.236655	0.420523	0.118794	0.00311348	10.3335	0.000231003	0.00875812	1.03154	0.00181512	0.000125268	0.0279036	0.00139782	0.00165156	0.928862	0.0847077
CM001	JS	0.000500358	1.27726	3.03106e-05	25.4918	0.000252717	0.0125536	0.386073	0.000513889	0.00197897	0.00224264	4.9231e-05	6.86731e-05	2.07744e-05	8.25764e-05	6.59291e-05	9.46532e-05	1.89298e-05	0.000112412	0.000226327	0.000470436	4.63013e-05	0.000150203	8.21935e-05	0.0299658	0.00215675	5.01737e-05	0.000138511	0.000672092	0.00092228	2.25705e-05	4.81733e-05	0.000169027	4.81584e-05	0.00267389	0.0035834	0.000151356	0.000540568	0.0498881	0.000290481	8.82862e-05	0.641702	5.46784e-05	6.53826e-05	0.0123778	0.00371103	0.484419	0.788895	0.0543363
CM002	JS	0.000379075	0.556949	6.42916e-05	12.3389	0.000759207	0.0278475	0.459788	0.000411006	0.00648523	0.000959992	3.03106e-05	2.28805e-05	2.10337e-05	6.34352e-05	9.65287e-05	4.70901e-05	1.96379e-05	4.47805e-05	0.00011022	0.000748852	8.19351e-05	5.88494e-05	7.4481e-05	0.0836573	0.0035694	4.02163e-05	5.74218e-05	0.0012369	0.0024832	2.39643e-06	4.83597e-05	6.71494e-05	6.1283e-05	0.000771308	0.00752879	3.27037e-05	0.00274157	0.056463	3.03106e-05	0.000185987	0.62305	0.000456431	0.000304625	0.00909319	0.00755282	0.0113177	0.502151	0.0436447
CM003	JS	0.00063729	0.490942	0.000106963	9.30824	0.000378863	0.0135846	0.178974	0.000735379	0.00123288	0.00110227	3.03106e-05	3.03106e-05	1.95e-05	0.000421452	4.15263e-05	0.000106041	2.88203e-05	2.86029e-05	1.57473e-05	0.000213782	8.33781e-05	2.9402e-05	8.91949e-05	0.024411	0.00050189	3.93063e-05	4.41573e-05	0.000130625	0.000813402	2.19586e-05	5.12233e-05	7.69943e-05	0.000119255	0.000302022	0.00197033	6.18091e-05	0.000452617	0.0222026	3.43207e-05	9.05105e-05	0.599544	0.000105527	2.15981e-05	0.00324582	0.00114695	0.0129395	0.310242	0.0172954
CM004	JS	0.00342563	1.58496	4.87574e-05	35.3705	0.000442518	0.00647475	0.468119	0.0016263	0.010096	0.0029578	4.99296e-05	7.75359e-05	0.000672811	0.000551185	0.000104255	4.85866e-05	2.9325e-05	6.67553e-05	0.000893067	0.000493867	3.09555e-05	2.95461e-05	0.000111444	0.202791	0.00459534	4.27113e-05	3.61295e-05	0.00171578	0.00679978	4.47473e-05	4.83299e-05	8.81257e-05	0.000191672	0.00300102	0.0127732	2.27403e-05	0.00501714	0.243764	0.000129369	0.000795358	0.680691	0.00102402	0.00107991	0.0301528	0.0144039	0.158699	1.16945	0.321807
CM005	JS	0.00107209	0.536714	3.90012e-05	16.653	0.000380238	0.0197002	0.554008	0.000427107	0.00666658	0.00163889	5.11965e-05	2.28963e-05	6.41827e-05	0.000231332	6.23601e-05	5.96818e-05	1.96303e-05	6.67294e-05	0.000163723	0.000285033	5.54716e-05	1.96266e-05	0.000106369	0.0585593	0.00550865	3.91622e-05	0.00010312	0.000439884	0.00141455	5.98965e-06	6.25582e-05	0.000252838	0.000231739	0.00316171	0.00275097	5.50787e-05	0.00134678	0.110893	6.59534e-05	0.000126624	0.781192	0.000327562	0.000131432	0.00957702	0.0016829	0.0194361	0.41292	0.0890625
CM006	JS	0.000386371	0.562552	3.25128e-05	22.0865	0.000255677	0.0331182	0.475581	0.000796265	0.00587048	0.00149393	3.03106e-05	2.26907e-05	3.14653e-05	0.000501403	7.4989e-05	2.32053e-05	3.90271e-05	0.00010233	0.000372941	0.000334044	6.43005e-05	7.94922e-05	5.33362e-05	0.0722765	0.00472723	2.94475e-05	5.91281e-05	0.000711092	0.00190668	7.686e-05	5.89564e-05	0.000362944	0.000163506	0.00306102	0.00564717	4.29081e-05	0.000849305	0.113668	6.87126e-05	0.000102244	0.980381	0.000484514	0.00017295	0.0163464	0.0030795	0.0283207	0.686145	0.0898783
CM007	JS	0.000370933	0.842924	4.06706e-05	8.73167	0.000798119	0.0242056	0.320193	0.000427107	0.0121786	0.00118398	6.26813e-05	2.19634e-05	0.000103775	6.35412e-05	0.000399293	3.46617e-05	3.03106e-05	3.54453e-05	6.99975e-05	0.000802242	5.12977e-05	2.94702e-05	9.72038e-05	0.125431	0.00210468	2.97811e-05	5.5582e-05	0.000346755	0.00311405	1.15829e-05	2.96422e-05	0.000110671	0.000316452	0.00156852	0.00609823	3.27581e-05	0.0038081	0.0738957	5.61102e-05	0.000125617	0.636949	0.000734385	0.000544674	0.00477704	0.00480842	0.000739829	0.235719	0.0640727
CM008	JS	0.00282482	0.455935	4.40569e-05	24.2759	0.000383833	0.0267158	0.759954	0.000774105	0.00636773	0.00171277	4.96217e-05	3.32455e-05	7.38734e-05	0.000155721	7.71147e-05	4.63418e-05	1.82217e-05	7.63437e-05	0.000460502	0.000601118	7.82188e-05	4.91044e-05	9.44848e-05	0.0758812	0.00677869	4.18013e-05	0.000137331	0.000417058	0.00213795	1.15895e-05	4.79421e-05	0.000252736	0.000375028	0.00403846	0.00453093	9.01373e-05	0.000980953	0.128612	0.000126942	0.000279599	0.951804	0.000434375	0.000518512	0.0224439	0.00304535	0.00492529	0.520321	0.114678
CM009	JS	0.000369347	0.469533	8.18267e-05	14.6637	0.000374634	0.0239864	0.338622	0.00194624	0.0109713	0.00561298	3.03106e-05	3.32455e-05	3.19543e-05	0.000620214	8.68492e-05	0.000107589	2.7487e-05	6.67358e-05	0.000186222	0.000809214	4.04361e-05	2.94399e-05	7.60146e-05	0.272323	0.00401587	0.000139805	0.000116306	0.00166556	0.00886455	6.31388e-05	3.98884e-05	0.000264887	0.000138166	0.00148393	0.0116019	7.89148e-05	0.00959257	0.229216	8.89604e-05	0.000709446	0.875192	0.00092087	0.0003347	0.0122292	0.012806	0.00721061	0.575938	0.245215
CM010	JS	0.000888209	0.898844	0.000127529	59.7669	0.000821699	0.00271029	1.36475	0.00224402	0.00596487	0.00158701	3.03106e-05	0.000165034	4.15339e-05	0.000477411	7.27613e-05	9.36211e-05	2.72384e-05	0.000237548	0.00169304	0.00214953	0.000105474	8.3413e-05	0.000522456	0.0794387	0.00762385	3.05623e-05	3.21981e-05	0.00306303	0.00243611	2.07836e-05	6.90608e-05	0.000202186	1.94781e-05	0.0115311	0.0107116	5.2514e-05	0.00212847	0.190294	0.0027868	0.00429687	1.26752	0.00181978	0.00791268	0.121754	0.0231857	0.467611	2.04584	0.4446
CM011	JS	0.00101436	0.300402	8.34014e-05	0.00595605	0.00775047	0.00323012	0.00153225	0.000934076	6.84293e-05	5.19878e-05	7.6996e-05	2.19713e-05	0.001065	2.71676e-05	4.73623e-05	2.28527e-05	1.95249e-05	8.58802e-05	7.87525e-05	0.000119953	0.000111587	3.96475e-05	5.97596e-05	0.00246065	0.000155771	5.85688e-05	5.48114e-05	0.00612071	0.000220482	4.79286e-06	3.00598e-05	6.57844e-05	2.17302e-05	5.26361e-05	0.00097265	3.03106e-05	4.19106e-05	0.00166312	5.70194e-05	5.11528e-05	0.303231	3.03106e-05	0.000113912	0.00605282	0.00020235	0.0106569	0.205309	0.000622512
CM012	JS	0.00251596	0.309552	3.03106e-05	0.040257	0.000378969	0.0153195	0.0023938	0.000397921	0.000239542	0.000771111	0.000126748	2.19713e-05	2.07744e-05	3.88657e-05	3.29842e-05	3.5539e-05	1.94495e-05	3.61854e-05	1.47324e-05	3.53616e-05	0.000110354	3.93214e-05	0.000148258	0.00398525	0.00017678	3.23899e-05	3.4148e-05	8.35568e-05	0.000140039	4.19375e-06	8.67045e-05	0.000115205	2.86803e-05	0.000173029	0.00111734	3.17245e-05	4.27268e-05	0.00418496	4.40058e-05	5.31322e-05	0.230116	2.04148e-05	2.38254e-05	0.00358745	0.000247128	0.0302505	0.400884	0.00223712
CM013	JS	0.000604828	0.574934	4.43174e-05	0.0778421	0.00224421	0.0208357	0.00355133	0.00136323	0.000513346	3.20284e-05	4.44358e-05	2.18843e-05	2.02261e-05	7.80893e-05	3.03106e-05	2.32827e-05	4.85786e-05	1.91119e-05	0.000110386	8.86283e-05	5.79387e-05	2.94475e-05	6.80723e-05	0.00969868	0.000287025	5.35029e-05	4.75383e-05	0.000973253	0.000103211	5.58946e-06	6.08356e-05	0.000125486	2.8203e-05	4.33959e-05	0.00127422	3.12426e-05	0.000253245	0.0116658	5.54223e-05	7.93413e-05	0.428915	3.16973e-05	7.51621e-05	0.00294387	0.000435986	0.0159414	0.0293448	0.00646024
CM014	JS	0.000999446	0.400396	3.32114e-05	0.0228777	0.000501626	0.0205314	0.00145483	0.0005485	0.000194033	0.000308311	0.000100996	5.55093e-05	2.02409e-05	0.000651451	3.12193e-05	2.14077e-05	3.03106e-05	1.90665e-05	2.30868e-05	6.6518e-05	0.000109392	5.90163e-05	5.25879e-05	0.00299415	9.3557e-05	4.01708e-05	2.22281e-05	8.83281e-05	4.23201e-05	8.20578e-05	2.88369e-05	5.50295e-05	2.83596e-05	5.4925e-05	0.0012463	3.10172e-05	6.96226e-05	0.00394527	3.30558e-05	1.99986e-05	0.155213	3.17512e-05	2.0955e-05	0.00358488	0.000189836	0.00511619	0.150832	0.00138835
CM015	JS	0.00349764	0.279873	5.1303e-05	76.3871	0.00214904	0.0116406	0.0216582	0.00097449	0.000193907	0.000135493	0.000148794	2.21768e-05	2.03669e-05	0.000214457	2.18221e-05	0.000132867	3.03106e-05	2.71358e-05	1.58114e-05	4.01832e-05	3.03106e-05	3.97082e-05	8.49126e-05	0.00274921	0.00015132	4.95291e-05	2.14182e-05	0.000119638	8.29014e-05	2.79473e-06	7.52577e-05	0.000133263	4.81882e-05	7.44227e-05	0.00116863	4.25739e-05	9.79163e-05	0.0034092	6.64594e-05	4.40785e-05	0.28729	2.22336e-05	5.40424e-05	0.00216619	0.000131312	0.239153	4.35057	0.00140188
CM016	JS	0.00189062	1.22205	4.90534e-05	0.0660725	0.000249544	0.00603581	0.00290817	0.00131754	0.000194316	0.000854171	3.03106e-05	3.03106e-05	0.0011388	7.75193e-05	2.17672e-05	3.03106e-05	1.82744e-05	2.68696e-05	2.34981e-05	0.000959777	4.69142e-05	5.20924e-05	7.68147e-05	0.00335795	0.000283053	5.95623e-05	0.000219552	0.12924	0.000614611	5.40002e-06	7.70251e-05	3.85874e-05	4.86282e-05	4.42899e-05	0.000362943	4.12604e-05	0.000140097	0.00566945	0.000356727	7.59537e-05	0.47998	3.35854e-05	4.37374e-05	0.00223761	9.52585e-05	0.252492	1.03197	0.00204409
CM017	JS	0.00222211	1.02746	7.79432e-05	0.0340963	0.000374739	0.0114207	0.00201057	0.000427107	0.000696935	0.000481396	3.03106e-05	2.14416e-05	2.01594e-05	8.50419e-05	2.24339e-05	3.41887e-05	1.88394e-05	2.8577e-05	2.33699e-05	4.88614e-05	3.08236e-05	5.88343e-05	9.07582e-05	0.0106059	0.000246771	6.39836e-05	2.32974e-05	6.39011e-05	0.00032642	4.17907e-05	5.79422e-05	0.000132691	4.8494e-05	0.000217349	0.00174997	3.36441e-05	4.1825e-05	0.00980946	4.30729e-05	5.83904e-05	0.234737	3.1574e-05	2.22647e-05	0.00205974	0.000122467	0.000936901	0.0750129	0.00174461
CM018	JS	0.00216004	0.210432	6.45994e-05	0.0537861	0.00937557	0.0175919	0.00152457	0.000264859	0.000176811	0.000340384	5.06281e-05	3.03106e-05	2.02706e-05	0.000143917	2.27006e-05	5.72048e-05	3.03106e-05	3.58088e-05	1.52185e-05	2.9567e-05	8.40919e-05	4.39551e-05	5.221e-05	0.00518438	7.41303e-05	4.23094e-05	4.55255e-05	0.000337131	5.17899e-05	2.79426e-06	3.87176e-05	4.91775e-05	3.07161e-05	0.000130565	0.000829808	6.85783e-05	3.48677e-05	0.00422195	4.4496e-05	7.94229e-05	0.658095	4.21166e-05	3.24364e-05	0.00111732	7.91964e-05	0.00398153	0.0302297	0.000745096
CM019	JS	0.00193545	1.44684	7.69486e-05	0.554458	0.00101235	0.0167072	0.0392717	0.00072947	0.000474095	0.000302903	0.00010218	2.22954e-05	0.00177468	0.00014228	2.13201e-05	4.86468e-05	2.03459e-05	3.78213e-05	1.59717e-05	7.60515e-05	6.24463e-05	2.94475e-05	6.61757e-05	0.00639819	0.000261511	5.24715e-05	4.49279e-05	0.0605592	0.00113262	6.38843e-06	3.62791e-05	2.21687e-05	2.84118e-05	5.38615e-05	0.00091424	5.30269e-05	2.79149e-05	0.00751014	0.000143015	8.12731e-05	0.24044	3.29843e-05	3.03106e-05	0.00171376	0.000172602	0.0559981	0.445393	0.00334939
CM020	JS	0.00108351	0.430543	0.000103577	0.115081	0.000265194	0.021209	0.0227298	0.000681352	0.000340373	0.000680612	3.03106e-05	2.28805e-05	2.11744e-05	0.000158923	3.03106e-05	3.47305e-05	3.03106e-05	1.86899e-05	1.46683e-05	4.16549e-05	7.31449e-05	3.93593e-05	6.23972e-05	0.0044475	0.000169011	4.37124e-05	4.67914e-05	0.000392253	9.90076e-05	6.38559e-06	4.39302e-05	0.000241142	3.86132e-05	3.03106e-05	0.00074978	4.3763e-05	4.1843e-05	0.00534667	8.86995e-05	2.9957e-05	0.482954	2.19484e-05	3.03106e-05	0.000952068	9.32651e-05	0.235347	0.995676	0.00160085
CM021	JS	0.00549769	0.248809	3.03106e-05	0.0048348	0.000499935	0.00654674	0.012757	0.000529718	9.1239e-05	7.46588e-05	7.6546e-05	2.14416e-05	3.19617e-05	5.37519e-05	2.20888e-05	3.03106e-05	3.03106e-05	3.03106e-05	1.56191e-05	4.6633e-05	7.38354e-05	5.98353e-05	8.05858e-05	0.00227201	4.27417e-05	6.08136e-05	3.3118e-05	0.0002724	0.000111968	3.79308e-06	0.00013006	3.3206e-05	2.89935e-05	5.21198e-05	0.00058753	9.28729e-05	3.78842e-05	0.00219271	3.41231e-05	2.89367e-05	0.104157	4.37966e-05	4.40432e-05	0.00120624	0.000145676	0.665479	0.734613	0.000813269
CM022	JS	0.00221471	1.45044	6.36996e-05	2.94765	0.000633272	0.0303741	0.0205422	0.000552721	0.000478564	2.13671e-05	6.12723e-05	2.28884e-05	0.000892964	6.57947e-05	3.28508e-05	3.03106e-05	3.03106e-05	3.03106e-05	2.3231e-05	2.49761e-05	5.25545e-05	7.0225e-05	0.000120482	0.00533234	0.000329044	5.21075e-05	4.73654e-05	0.00250841	5.93708e-05	4.79144e-06	2.94036e-05	7.64059e-05	6.74874e-05	0.000249478	0.00063674	4.14237e-05	2.78878e-05	0.0074744	3.32376e-05	3.8317e-05	0.498732	4.36733e-05	2.28294e-05	0.00127941	0.000234252	0.266214	0.607872	0.00187057
CM023	JS	0.00262455	1.91605	5.99107e-05	0.018979	0.00763373	0.00865446	0.0142706	0.000427107	0.00186619	0.00234106	9.52652e-05	2.2501e-05	4.16673e-05	0.000223359	0.000129183	2.16399e-05	3.03106e-05	0.000175078	3.10566e-05	0.00013585	9.17493e-05	5.34043e-05	6.40641e-05	0.0284022	0.00129412	0.000120717	0.000177927	0.00427828	0.000842487	5.99013e-06	0.000129031	0.000595737	7.64882e-05	0.00082379	0.00264129	0.000129665	0.000243587	0.0406846	4.53973e-05	5.50165e-05	0.753984	4.33034e-05	5.40894e-05	0.00108054	0.000294428	0.105347	0.410907	0.00820046
CM024	JS	0.00113342	0.344477	4.81536e-05	0.0109674	0.00063951	0.0406819	0.00494849	0.000653072	0.000273851	3.26063e-05	3.03106e-05	2.24931e-05	4.15191e-05	7.73934e-05	3.30548e-05	4.33487e-05	1.83498e-05	5.7485e-05	1.56138e-05	2.18763e-05	0.000111347	0.000102964	8.29344e-05	0.000103925	6.06009e-05	0.00011641	5.69108e-05	0.00193607	0.000154044	7.98494e-06	3.99033e-05	7.74806e-05	2.90531e-05	4.27485e-05	0.000664722	4.36542e-05	2.10613e-05	0.00241485	3.43207e-05	2.01278e-05	0.328371	3.16125e-05	6.65276e-05	0.00106496	0.000107086	0.14773	1.58192	0.000694302
CM025	JS	0.00229634	0.667309	4.59513e-05	0.00558797	0.00359238	0.0165646	0.0112845	0.00166175	0.000547742	0.00136027	4.44121e-05	2.20583e-05	0.000712314	0.000333447	6.28072e-05	3.03106e-05	3.03106e-05	2.92067e-05	5.52651e-05	0.000372346	0.000118003	3.92835e-05	7.46143e-05	0.0105227	0.000562719	7.03539e-05	4.31037e-05	0.0123558	0.000356118	7.19213e-06	6.22524e-05	0.000164955	5.69802e-05	0.000119676	0.00106709	6.41717e-05	0.000165839	0.0129664	7.94809e-05	2.85966e-05	0.424719	3.03106e-05	3.03106e-05	0.000974336	0.000127698	0.0376956	0.771763	0.00388001
CM026	JS	0.000880278	0.152689	9.78582e-05	0.00537698	0.000680854	0.0160975	0.00152457	0.000797531	0.00178956	6.93985e-05	3.03106e-05	3.03106e-05	2.11226e-05	8.57776e-05	4.2954e-05	3.03106e-05	2.8986e-05	3.81719e-05	3.9208e-05	0.000137653	7.90955e-05	5.41627e-05	8.26973e-05	0.0228518	0.000639574	7.42291e-05	4.66892e-05	0.000290048	0.000410535	2.79568e-06	2.91948e-05	0.000251512	6.59437e-05	0.000505461	0.00214797	0.000220641	5.58253e-05	0.0264026	3.35222e-05	5.74585e-05	0.206611	3.03106e-05	5.2717e-05	0.00104571	0.000289976	0.0342458	0.131881	0.00637183
CM027	JS	0.00131931	1.19202	7.329e-05	0.187551	0.0336484	0.0157206	0.016453	0.00123967	0.00139196	0.0010188	5.05216e-05	3.03106e-05	3.20654e-05	0.000155317	5.42415e-05	3.03106e-05	2.95434e-05	5.7102e-05	2.40964e-05	4.15242e-05	6.27101e-05	2.94247e-05	6.10488e-05	0.0179571	0.00132405	3.03106e-05	3.42581e-05	0.00102468	0.000364712	7.99347e-06	2.81359e-05	0.000110389	0.00016329	0.000489716	0.00154987	6.70006e-05	0.000292225	0.0206436	2.26907e-05	0.000106149	0.883605	3.08187e-05	6.59159e-05	0.00084184	0.000238899	0.0842049	0.115843	0.00553694
CM028	JS	0.00323911	0.165797	3.03106e-05	0.0110011	0.000364271	0.026225	0.0260277	0.000530667	7.9842e-05	6.46494e-05	4.93257e-05	4.45751e-05	6.42494e-05	0.000228595	4.47424e-05	4.67116e-05	3.03106e-05	1.81187e-05	2.21093e-05	2.69529e-05	0.000115746	6.86703e-05	9.60851e-05	0.00239068	5.2086e-05	5.97746e-05	6.60237e-05	0.000580045	5.17712e-05	1.47721e-05	7.95083e-05	0.000350149	1.90083e-05	5.32912e-05	0.000477273	3.40016e-05	6.9032e-06	0.00162321	3.39887e-05	4.8255e-05	0.135116	2.17557e-05	2.19197e-05	0.000929535	8.9868e-05	0.658506	1.34055	0.000506562
CM029	JS	nd	nd	nd	nd	nd	nd	nd	nd	nd	nd	nd	nd	nd	nd	nd	nd	nd	nd	nd	nd	nd	nd	nd	nd	nd	nd	nd	nd	nd	nd	nd	nd	nd	nd	nd	nd	nd	nd	nd	nd	nd	nd	nd	nd	nd	nd	nd	nd
CM030	JS	0.000494859	1.18372	3.03106e-05	0.00535822	0.000830687	0.0199709	0.0107987	0.000412378	0.00251231	0.00119354	3.03106e-05	2.24536e-05	0.000104909	0.000618942	3.27959e-05	3.03106e-05	3.03106e-05	2.87068e-05	3.09124e-05	5.26277e-05	8.83279e-05	8.93359e-05	5.35807e-05	0.0293964	0.00112289	4.15586e-05	5.77364e-05	0.00338936	0.000717151	7.24652e-05	4.85984e-05	0.00103138	0.000192208	0.000699135	0.00300649	0.000232159	6.27375e-05	0.0339528	3.30637e-05	8.21098e-05	0.342441	2.2326e-05	3.03106e-05	0.000780563	9.16526e-05	0.0101273	0.718344	0.00428452
CM031	JS	0.000444422	1.03228	6.91934e-05	0.255367	0.00140157	0.0181656	0.0167206	0.000684095	0.000695769	0.00150721	9.85922e-05	2.22796e-05	3.20432e-05	5.15448e-05	6.52624e-05	3.47219e-05	3.03106e-05	3.81199e-05	1.56298e-05	5.1816e-05	6.66668e-05	5.01206e-05	4.70312e-05	0.0151047	0.000893049	3.13206e-05	8.15606e-05	0.000647724	0.000228251	1.27787e-05	3.89562e-05	0.000109808	1.87846e-05	8.72542e-05	0.00158349	3.38384e-05	0.000167859	0.0212083	4.51127e-05	4.55682e-05	0.395491	3.1574e-05	3.03106e-05	0.00121753	6.8037e-05	0.328143	0.798971	0.00501229
CM032	JS	0.00113405	0.955602	9.56677e-05	0.00661604	0.0151586	0.0294679	0.0156571	0.00147614	0.00029674	0.000433128	4.62473e-05	3.43287e-05	6.23675e-05	0.00026353	2.17672e-05	2.25344e-05	2.01124e-05	3.03106e-05	2.20986e-05	4.03268e-05	4.62858e-05	4.90665e-05	3.84222e-05	0.00473104	7.07898e-05	5.90618e-05	4.46448e-05	0.00051092	9.2759e-05	3.95624e-05	3.86132e-05	5.55708e-05	5.13351e-05	0.000147312	0.000550124	3.34498e-05	3.52374e-05	0.00565083	4.41481e-05	2.88551e-05	0.459874	8.3609e-05	3.22717e-05	0.00124879	5.04067e-05	0.173053	0.237814	0.00168073
CM033	JS	0.00101689	1.21989	5.00361e-05	0.0322285	0.000509874	0.0328607	0.00886982	0.000547234	0.000502705	0.000579726	4.7526e-05	3.03106e-05	0.000223102	0.0014483	3.33921e-05	8.87186e-05	3.03106e-05	5.69851e-05	6.2423e-05	5.95826e-05	9.00114e-05	2.94399e-05	0.000161616	0.00494195	0.000486801	2.95081e-05	3.34954e-05	0.00133241	7.57959e-05	0.000185905	3.90084e-05	0.000400053	2.86728e-05	7.59794e-05	0.000888086	4.12371e-05	6.97353e-05	0.00570616	3.03106e-05	2.64539e-05	0.328171	6.41189e-05	2.17628e-05	0.00363413	8.21057e-05	0.0792719	0.899108	0.00164439
CM034	JS	0.0015015	0.244458	7.46871e-05	3.8335	0.000639616	0.0144893	0.660474	0.0022608	0.0150893	0.106784	3.03106e-05	0.000768062	0.00191935	0.00245997	0.000131796	4.78125e-05	0.000580398	0.00273362	0.00350454	0.00111868	6.81098e-05	5.41779e-05	0.000889897	0.276048	0.053284	3.2352e-05	0.00388428	0.00704496	0.00805356	7.88563e-05	0.000213819	0.00193625	0.00219769	0.0358576	0.0257689	0.00038137	0.00347397	0.892409	0.00208153	0.00663689	0.400781	0.00276877	0.0188688	0.0144596	0.0273532	0.000896831	1.28992	0.601485
CM035	JS	0.00038193	0.0829098	6.57124e-05	5.56224	0.000375374	0.0102849	0.75085	0.000751946	0.00460232	0.0255038	3.03106e-05	0.000158685	0.000431735	0.000317083	4.41541e-05	9.97105e-05	0.000483459	0.00270027	0.000609866	0.000582723	5.76672e-05	5.0113e-05	0.000704787	0.0498206	0.0152236	3.2534e-05	0.00219836	0.000830574	0.001555	2.59558e-05	0.000263641	0.000768445	0.00110544	0.0037951	0.0111774	8.74871e-05	0.000635491	0.29714	0.00170234	0.00172275	0.460841	0.00176988	0.0010066	0.00557967	0.0185098	0.00276602	0.682591	0.292043
CM036	JS	0.000618151	0.0764182	7.62027e-05	4.44729	0.000382247	0.00389617	0.877458	0.00069317	0.00672889	0.0461308	4.31689e-05	0.000113612	0.000814378	0.00134456	0.000105659	3.47219e-05	0.000745741	0.00388595	0.000821413	0.000966567	6.27877e-05	4.42053e-05	0.000858705	0.114599	0.02131	7.25152e-05	0.00328644	0.00228363	0.00379938	6.02702e-05	0.000175654	0.00136244	0.0014931	0.0062253	0.0197124	0.000136745	0.0014412	0.448761	0.00311445	0.00075766	0.377154	0.00186532	0.00217055	0.00841312	0.0218266	0.000761417	0.465778	0.49234
CM037	JS	0.000376854	0.0465688	3.03106e-05	4.25559	0.000374528	0.0526213	1.01906	0.000252091	0.0227308	0.148967	6.25984e-05	9.15536e-05	0.00255859	0.00674762	9.47717e-05	5.83917e-05	0.00100007	0.00364121	0.00169855	0.000698794	9.07484e-05	0.000623197	0.0012474	0.335521	0.0883412	8.38225e-05	0.00808599	0.000910471	0.0117606	0.000180326	0.00125774	0.0119691	0.00355573	0.00682464	0.0157452	0.00143575	0.0051781	1.18911	0.00689764	0.000425976	0.369058	0.00273803	0.00157291	0.0141986	0.0121224	0.00153219	0.326671	1.21422
CM038	JS	0.00073753	0.167391	9.9125e-05	6.16014	0.000501838	0.0188204	0.97277	0.00613259	0.0192499	0.142625	3.03106e-05	0.00071547	0.00218618	0.0040046	7.8558e-05	5.82111e-05	0.00309289	0.0099473	0.00313898	0.00100692	5.83887e-05	1.00408e-05	0.00210773	0.337345	0.0784863	6.23607e-05	0.0113823	0.00563879	0.0102945	0.00012681	0.000492964	0.00281368	0.00639928	0.0143954	0.0691936	9.60827e-05	0.00273146	1.79993	0.00502971	0.00387589	0.591201	0.00525853	0.00450235	0.0209003	0.0457104	0.000664436	1.14434	0.978405
CM039	JS	0.00121304	0.061702	3.03106e-05	3.01802	0.00228058	0.0231406	0.583156	0.00106566	0.0183068	0.125442	8.18859e-05	0.000858738	0.00263091	0.00416806	0.000202588	3.03106e-05	0.000984273	0.00315248	0.00192951	0.000878197	3.63785e-05	3.48698e-05	0.000861943	0.373743	0.0667916	5.52548e-05	0.00440001	0.00436755	0.0118754	9.60509e-05	0.000432337	0.00140074	0.00282005	0.0333989	0.0347988	0.000193743	0.00520738	1.1387	0.00200244	0.00149898	0.43324	0.00418458	0.00548315	0.00787306	0.0289003	0.000483639	0.346187	0.71982
CM040	JS	0.00150372	1.04829	7.329e-05	6.77671	0.067741	0.00119276	0.84329	0.0334173	0.0348701	0.242608	3.04527e-05	0.000148779	0.00431651	0.0120573	0.000816266	8.66715e-05	0.0012643	0.00325157	0.00188118	0.000863376	0.000104775	0.000572417	0.00139556	0.621711	0.079364	7.86353e-05	0.00859579	0.00216287	0.0215246	0.000219831	0.00176897	0.0197656	0.00482398	0.0151389	0.0232754	0.0022957	0.011765	1.49634	0.00778506	0.000623547	0.445722	0.00296007	0.00141722	0.0364371	0.0110105	0.0262884	0.805333	1.44674
CM041	JS	0.000506702	0.142984	0.000100404	6.08811	0.000638347	0.0343952	1.31053	0.000397288	0.0307534	0.201163	7.64513e-05	0.00148498	0.00402714	0.0104292	0.000226763	3.30792e-05	0.00313069	0.0107519	0.00254764	0.00201358	8.27962e-05	0.000664399	0.00185293	0.447676	0.0998404	7.31902e-05	0.0102426	0.00378344	0.0144778	0.000176239	0.00149149	0.0175194	0.00411607	0.0121142	0.035172	0.000732694	0.00954764	1.48979	0.0114204	0.00197541	0.443045	0.00781403	0.00294159	0.0153654	0.0300697	0.000942682	0.394517	1.68139
CM042	JS	0.000633695	0.0947227	4.1606e-05	7.21856	0.000639405	0.0120035	1.06077	0.00170597	0.0145507	0.102281	0.000124001	0.000237423	0.00220733	0.00716468	9.49129e-05	2.34461e-05	0.000859079	0.00169676	0.00090188	0.000482963	9.46198e-05	8.88884e-05	0.000997992	0.269821	0.061056	0.000103593	0.00542551	0.000412738	0.00812736	0.000106613	0.000814651	0.0100276	0.00186193	0.0103079	0.0101829	0.0012465	0.00557437	0.816339	0.00535161	0.000343928	0.494912	0.00343039	0.0016214	0.00611965	0.0066349	0.000741901	0.595643	0.872564
CM043	JS	0.00262117	0.257755	9.89593e-05	5.49973	0.000505962	0.0309428	1.11575	0.000827921	0.0272282	0.20327	7.67828e-05	0.000471153	0.00424942	0.0135888	0.000334062	4.66514e-05	0.00228953	0.00755293	0.00325108	0.00221253	0.000121595	0.000197714	0.00149571	0.630433	0.08989	0.000128892	0.00891318	0.00359673	0.0207366	0.000269462	0.00184188	0.0149393	0.00573459	0.00963381	0.0454565	0.00172136	0.0116363	1.45327	0.00574012	0.00293988	0.676737	0.00630102	0.0101207	0.0248974	0.0575906	0.00167235	0.802435	1.31712
CM044	JS	0.000889795	0.0727866	8.77349e-05	6.5107	0.000565281	0.0175232	1.70236	0.000481389	0.038599	0.165865	8.80546e-05	0.000323735	0.00326333	0.00622692	0.000258932	8.66801e-05	0.00269891	0.00361918	0.00174611	0.00109421	0.000138501	6.89357e-05	0.00166264	0.314561	0.176436	6.43855e-05	0.0149083	0.000470105	0.00906926	8.70344e-05	0.00234641	0.0125991	0.00622403	0.00792276	0.013528	0.000914289	0.00402988	1.66944	0.0088558	0.00028468	0.571942	0.006578	0.00114941	0.0125501	0.00593203	0.00144751	0.747971	1.29561
CM045	JS	0.00334368	0.0464884	3.03106e-05	0.192228	0.00153036	0.0479179	0.357508	0.00472979	0.00343272	0.00396078	5.22857e-05	6.68073e-05	5.19655e-05	0.00104963	3.25763e-05	6.83774e-05	1.94495e-05	0.000220417	5.53613e-05	4.05479e-05	5.62086e-05	4.45011e-05	0.000202362	0.011964	0.00272165	3.03106e-05	0.00067248	0.00014422	0.00027687	8.39271e-06	9.08134e-05	0.00123888	3.77631e-05	0.000265192	0.00250295	5.66408e-05	2.78833e-05	0.0273095	7.12742e-05	0.00010738	0.0134681	5.18115e-05	6.90293e-05	0.00638805	0.000401657	0.00167476	0.237873	0.011698
CM046	JS	0.000362579	0.0211589	3.03106e-05	0.00720427	0.000384045	0.0805945	0.685484	0.000427107	0.00147835	0.00147707	0.000100179	3.03106e-05	5.33065e-05	0.000243328	3.16507e-05	5.78756e-05	0.000126301	1.77616e-05	0.000203145	0.000320967	2.02258e-05	3.20032e-05	0.0058765	0.00571976	0.000935585	2.98266e-05	4.46763e-05	0.000404285	0.000190878	0.000400117	4.16856e-05	0.000543361	0.00016534	0.000108208	8.20852e-05	3.31933e-05	0.0559452	0.00187485	0.000256492	0.00376581	0.00900913	3.03106e-05	8.85884e-05	2.61278e-05	0.00140424	0.0259137	0.982484	2.73259e-05
CM047	JS	0.000255677	0.00714437	4.30031e-05	0.0866399	0.000663619	0.175624	0.719612	0.000745192	0.00154875	0.00100827	4.44239e-05	3.33088e-05	2.11818e-05	0.00185148	0.000203231	3.5023e-05	5.45069e-05	3.03106e-05	8.46978e-05	0.000382444	2.06991e-05	4.90741e-05	0.00479626	0.00421641	0.00126684	1.96114e-05	3.58621e-05	0.00280603	0.000716396	0.000196645	5.35872e-05	0.000685841	0.000157331	0.000107384	4.60047e-05	2.18931e-05	0.0526777	0.00181999	0.000605353	0.0108825	0.00310987	0.000118319	0.000329297	2.79219e-05	0.000845523	0.0229894	0.855072	1.81943e-05
CM048	JS	0.00150604	0.0593983	8.23121e-05	1.43433	0.0100153	0.013044	1.62797	0.00421157	0.106972	0.0178365	9.65321e-05	6.29728e-05	0.000585842	0.00944139	0.00128863	0.000436454	4.75542e-05	0.000535724	0.000990467	0.00207943	0.000698694	0.00798038	0.00310431	1.24536	0.0722493	4.91878e-05	0.000768193	0.013084	0.0408581	0.00112795	0.00692947	0.0345503	0.00408842	0.0435458	0.0369712	0.0217726	0.0192575	0.994777	0.00259356	0.00158626	0.189423	0.00056437	0.00552089	0.067825	0.0105876	0.00188583	0.259132	0.298554
CM049	JS	0.00100991	0.079748	9.39746e-05	0.335253	0.000627562	0.0114518	0.674256	0.00137748	0.0636766	0.178964	0.000124238	7.99236e-05	0.00365214	0.0420703	0.000612455	5.54846e-05	7.28265e-05	0.000861723	0.00157734	0.00139144	6.21592e-05	0.00205452	0.00326602	1.43941	0.0607151	0.000115166	0.00134369	0.00542027	0.0478368	0.00146743	0.00405696	0.0152178	0.00222067	0.00867772	0.0337442	0.00617516	0.110918	1.06908	0.00183627	0.012426	0.142695	0.00660863	0.0084353	0.135381	0.0804243	0.000569125	0.145518	2.43156
CM050	JS	0.000692591	0.0557319	3.03106e-05	0.646608	0.00237162	0.0341592	0.0965035	0.0075738	0.080027	0.0404729	6.79146e-05	4.51127e-05	0.000931199	0.0366662	0.000851698	0.000135516	5.72639e-05	0.00084911	0.0022349	0.00434941	7.29898e-05	0.00331674	0.00188515	2.50441	0.0477833	4.91802e-05	0.00134566	0.00315817	0.0836807	0.00480531	0.0108571	0.131089	0.00345451	0.0115737	0.0544814	0.0147397	0.0450595	1.69346	0.000170386	0.00212434	0.102907	0.00103995	0.000998172	0.0162472	0.0122149	0.00064913	0.546361	0.51404
CM051	JS	0.000894976	0.0433311	0.000143478	0.439235	0.0576213	0.00923387	0.0566381	0.0702814	0.439394	0.0487415	0.000738205	0.00087912	0.0011817	0.072969	0.0109918	0.0138124	0.000963799	0.00328907	0.00354877	0.0046262	0.00790121	0.0204685	0.00177428	4.24547	0.362926	8.01444e-05	0.00561643	0.0256651	0.149779	0.00912027	0.117221	0.80154	0.0439306	0.136746	0.221138	0.289697	0.0106646	5.59191	0.0061983	0.00115277	0.121301	0.00151166	0.00314598	0.148308	0.00551373	0.000804394	0.280376	0.297326
CM052	JS	0.00100103	0.0749209	0.000123077	0.67009	0.0495956	0.0181784	0.218687	0.0425718	0.290851	0.0319468	0.000292769	0.000786262	0.000439092	0.102541	0.00619288	0.00302649	0.000382256	0.00281168	0.00523316	0.0122142	0.00418131	0.0249985	0.00130411	3.71697	0.280647	9.00715e-05	0.00252755	0.0178186	0.126797	0.00851871	0.0346581	0.474564	0.0182615	0.107737	0.215266	0.230672	0.00771202	3.27629	0.00137389	0.00329946	0.167969	0.000921332	0.00192639	0.035575	0.00635744	0.000312267	0.153	0.145076
CM053	JS	0.000244469	0.207861	9.73135e-05	2.0011	0.0216242	0.0251899	0.380455	0.0289492	0.0777778	0.00975844	0.00028132	7.76466e-05	5.32695e-05	0.0234625	0.00236117	0.000645242	9.78804e-05	0.00101814	0.00122962	0.00807735	0.00135048	0.0050067	0.000622696	1.07061	0.0541485	5.07121e-05	0.000319834	0.00530455	0.0335067	0.00340867	0.00857267	0.0839016	0.00651001	0.0236673	0.0965179	0.0391634	0.00465389	0.905057	0.000642117	0.000392516	0.47892	0.000254349	0.00103862	0.0272368	0.00594462	0.000733479	0.509498	0.0636089
CM054	JS	0.000752757	0.0971652	8.04414e-05	1.6467	0.000508182	0.0160356	0.16303	0.000931438	0.0245258	0.00347155	9.92079e-05	0.000135196	5.24175e-05	0.00260056	0.000513384	0.000227271	2.90312e-05	0.000198156	0.000434109	0.000684244	7.34553e-05	0.00100804	0.000523389	0.27616	0.0291939	3.92987e-05	0.000116259	0.0045406	0.00852172	0.000412383	0.0025945	0.0187037	0.00209873	0.011696	0.0249202	0.00571337	0.00222403	0.408186	0.000438445	0.00228058	0.087605	0.000763046	0.00312434	0.0217573	0.0066443	0.000664369	1.69102	0.0979612
CM055	JS	0.000619208	1.75086	5.80874e-05	6.38339	0.00160618	0.0266735	0.393735	0.0164603	0.00503416	0.0338613	5.94371e-05	0.000427859	0.00070781	0.00252049	0.000204118	0.000216434	0.000457177	0.000449948	0.00599583	0.00144529	7.43087e-05	0.00186246	0.000883014	0.129246	0.119945	8.69091e-05	0.00496601	0.00204481	0.00475256	0.000267699	0.00107704	0.0126976	0.000725329	0.0273434	0.0244517	0.00357151	0.000331899	0.578903	0.000291746	0.000229847	0.941538	0.000137108	0.000130185	0.00821403	0.00101541	0.0315609	4.39799	0.0307525
CM056	JS	0.000744826	0.0676526	6.61031e-05	2.05032	0.00228354	0.0434274	0.65599	0.0213942	0.223421	0.01074	0.000150902	0.000357842	5.19581e-05	0.00272826	0.0002875	0.000101328	6.70715e-05	0.00115669	0.00395473	0.00295352	0.000122813	0.00129054	0.00135021	0.776397	0.324699	6.91253e-05	0.000738605	0.00825795	0.0254597	0.000207104	0.00193226	0.00811233	0.00154897	0.0383723	0.0581421	0.00323352	6.97083e-05	1.42464	3.35459e-05	0.000392666	0.181224	0.000105303	9.75053e-05	0.00606655	0.000526984	0.0261073	0.37844	0.00648456
CM057	JS	0.000760053	0.306838	4.61052e-05	10.8424	0.00260372	0.0175721	2.3325	0.00192197	0.0104893	0.00307295	3.79948e-05	4.58163e-05	3.20506e-05	0.00168902	8.2833e-05	8.12271e-05	1.9442e-05	0.000109238	0.000329812	0.00302954	7.50767e-05	9.94373e-05	0.000381266	0.225279	0.0103175	6.49998e-05	0.00030561	0.00750052	0.00726323	0.000276644	0.000922459	0.00587495	0.000755061	0.0170403	0.0103092	0.00152381	0.0101307	0.257297	0.0180581	0.0109256	0.534759	0.00152439	0.01656	0.183367	0.0244656	0.0355312	0.0632309	0.463383
CM058	JS	0.00243232	0.0323219	0.000242899	5.82292	0.0577963	0.00601039	0.864016	0.0298733	0.604599	0.104156	0.000370985	0.00138486	0.00290248	0.0388487	0.0304045	0.00748345	0.0013587	0.0101204	0.00641018	0.0207878	0.00181038	0.00880193	0.00157011	6.45438	0.621856	8.84789e-05	0.00670519	0.0298237	0.235941	0.00229803	0.0239235	0.0972213	0.0543567	0.225504	0.508552	0.0829962	0.00495364	6.32908	0.000114482	0.000831525	0.435818	0.00210459	0.00175324	0.00660372	0.00944005	0.000657952	0.666356	0.154159
CM059	JS	0.000877423	0.0463917	0.000546893	4.17174	0.159903	0.0188909	0.869875	0.106444	0.449991	0.0753236	0.000903373	0.00357531	0.00245254	0.0136299	0.0232073	0.00528473	0.000805371	0.00679226	0.00432168	0.0179215	0.00177584	0.00452002	0.00118626	4.45369	0.370437	5.88722e-05	0.00436223	0.114072	0.148483	0.00112698	0.0136113	0.0278583	0.0352993	0.263755	0.380533	0.0599502	0.000439162	4.49348	0.00028263	0.0104917	0.37983	0.00144521	0.00215926	0.00460858	0.00575284	0.0014437	0.644685	0.0578425
CM060	JS	0.000383939	0.0471386	0.000168899	7.81605	0.0715747	0.0525885	0.851748	0.031528	0.54379	0.0847524	0.000488497	0.000798393	0.0019667	0.0273785	0.0244023	0.00875026	0.00148057	0.00823393	0.0072705	0.011294	0.00212867	0.00767962	0.00173063	4.49585	0.655234	0.000150339	0.00618962	0.0294814	0.158403	0.00144547	0.0261208	0.0890745	0.053216	0.207986	0.339855	0.0582554	0.00301451	5.46129	0.000100345	0.00107532	0.725595	0.00244921	0.00178513	0.00599489	0.00566852	0.00128382	0.453476	0.129607
CM061	JS	0.00105602	0.0661281	0.000362898	5.68581	0.0983209	0.00989592	0.581452	0.0479159	0.678272	0.113962	0.000990895	0.00161769	0.00224708	0.0605224	0.0419582	0.0133924	0.00158343	0.0129806	0.00888243	0.0348004	0.00140401	0.00886727	0.00268554	7.73147	0.671645	5.9896e-05	0.00850928	0.0195367	0.293317	0.00393415	0.0257962	0.131789	0.0769339	0.248998	0.665674	0.0788798	0.00440051	7.10391	0.000146193	0.00102382	0.378328	0.00268935	0.000966324	0.00671038	0.0101869	0.00217457	0.491927	0.187043
CM062	JS	0.00490334	0.0923021	0.00140221	4.07426	0.343869	0.0282773	0.827904	0.764521	2.29383	2.58858	0.00525401	0.00635252	0.0571231	1.74417	0.00795372	0.0775889	0.0206457	0.0270198	0.0132075	0.00532978	0.00191605	0.0608517	0.0104317	4.63972	2.40693	0.000409557	0.0551345	0.0380514	0.163486	0.00534124	0.140237	1.65627	0.054197	0.151635	0.210174	0.0360589	0.000715488	6.61918	0.000175794	0.00207439	0.331302	0.00183805	0.000214946	0.0230193	0.00105078	0.00225605	0.256843	0.041334
nd: Not detected
[truncated: 69 more columns]
